# Supplementary material for: rac-Ethyl 3-(3-bromo-2-thien­yl)-2-oxo-6-(4-propoxyphen­yl)cyclo­hex-3-ene-1-carboxyl­ate
Source: Acta Crystallogr Sect E Struct Rep Online. 2008 Oct 22;64(Pt 11):o2152. doi: 10.1107/S1600536808032650 (PMC2959655; doi:10.1107/S1600536808032650)
Supplement: Supplementary file 1 [file e-64-o2152-sup1.cif]

##############################################################################
###                                                                        ###
###        Electronic paper (Acta Crystallographica Section E)             ###
###                                                                        ###
##############################################################################
#                                                                            #
# This CIF contains the data in a paper accepted for publication in Acta     #
# Crystallographica Section E. It conforms to the requirements of Notes      #
# for Authors for Section E, and has been peer reviewed under the auspices   #
# of the IUCr Commission on Journals.                                        #
#                                                                            #
# Full details of the Crystallographic Information File format               #
# are given in the paper "The Crystallographic Information File (CIF):       #
# a New Standard Archive File for Crystallography" by S. R. Hall, F. H.      #
# Allen and I. D. Brown [Acta Cryst. (1991), A47, 655-685].                  #
#                                                                            #
# The current version of the core CIF dictionary is obtainable from          #
# ftp://ftp.iucr.org/pub/cif_core.dic. The current version number is 2.4.    #
#                                                                            #
# Software is freely available for graphical display of the structure(s) in  #
# this CIF.  For information consult the CIF home page http://www.iucr.org/  #
# cif/home.html                                                              #
#                                                                            #
# This file may be used for bona fide research purposes within the           #
# scientific community so long as proper attribution is given to the journal # 
# article from which it was obtained.                                        #
#                                                                            #
##############################################################################
                                             
data_global
_journal_date_recd_electronic     2008-07-05
_journal_date_accepted     2008-10-09
_journal_name_full     'Acta Crystallographica, Section E'
_journal_year     2008
_journal_volume     64
_journal_issue     11
_journal_page_first     o2152
_journal_page_last     o2152
_journal_paper_category     QO
_journal_coeditor_code     KP2180
_publ_contact_author_name     'Andreas Fischer'
_publ_contact_author_address
;
Inorganic Chemistry
School of Chemical Science and Engineering
Royal Institute of Technology (KTH)
100 44 Stockholm
Sweden
;
_publ_contact_author_email     'afischer@kth.se'
_publ_contact_author_fax     '+46(0)8 212 626'
_publ_contact_author_phone     '+46(0)8 790-7987'
_publ_section_title
;
<i>rac</i>-Ethyl
3-(3-bromo-2-thienyl)-2-oxo-6-(4-propoxyphenyl)cyclohex-3-ene-1-carboxylate
;
loop_
    _publ_author_name
    _publ_author_footnote
    _publ_author_address
    'Fischer, Andreas'
;
?
;
;
Inorganic Chemistry
School of Chemical Science and Engineering
Royal Institute of Technology (KTH)
100 44 Stockholm
Sweden
;
    'Swamy, M. T.' .
;
Department of Studies in Chemistry
University of Mysore
Manasagangotri
Mysore 570 006
India
;
    'Narayana, B.' .
;
Department of Studies in Chemistry
Mangalore University
Mangalagangotri 574 199
India
;
    'Yathirajan, H. S.' .
;
Department of Studies in Chemistry
University of Mysore
Manasagangotri
Mysore 570 006
India
;
_exptl_absorpt_process_details     'Herrendorf & B\"arnighausen, 1997'
_computing_molecular_graphics     'DIAMOND (Brandenburg, 1999)'
_computing_publication_material     'publCIF (Westrip, 2008)'
data_I
_chemical_name_systematic
;
<i>rac</i>-Ethyl
3-(3-bromo-2-thienyl)-2-oxo-6-(4-propoxyphenyl)cyclohex-3-ene-1-carboxylate
;
_chemical_formula_moiety     'C22 H23 Br O4 S'
_chemical_formula_sum     'C22 H23 Br O4 S'
_chemical_formula_iupac     'C22 H23 Br O4 S'
_chemical_formula_weight     463.395
_symmetry_cell_setting     'triclinic'
_symmetry_space_group_name_H-M     'P -1'
_symmetry_space_group_name_Hall     '-P 1'
loop_
    _symmetry_equiv_pos_as_xyz
    '+x,+y,+z'
    '-x,-y,-z'
_cell_length_a     8.809(3)
_cell_length_b     11.878(2)
_cell_length_c     20.178(7)
_cell_angle_alpha     92.66(2)
_cell_angle_beta     94.61(2)
_cell_angle_gamma     90.16(2)
_cell_volume     2102.2(11)
_cell_formula_units_Z     4
_cell_measurement_reflns_used     26
_cell_measurement_theta_min     5.7
_cell_measurement_theta_max     16.4
_cell_measurement_temperature     299
_exptl_crystal_description     'Plate'
_exptl_crystal_colour     'Colourless'
_exptl_crystal_size_max     0.38
_exptl_crystal_size_mid     0.31
_exptl_crystal_size_min     0.11
_exptl_crystal_density_diffrn     1.464
_exptl_crystal_density_method     'not measured'
_exptl_crystal_F_000     952
_exptl_absorpt_coefficient_mu     2.080
_exptl_absorpt_correction_type     numerical
_exptl_absorpt_process_details
;
(program? reference?)
;
_exptl_absorpt_correction_T_min     0.613
_exptl_absorpt_correction_T_max     0.881
_exptl_special_details
;
;
_diffrn_radiation_type     'MoK\a'
loop_
    _diffrn_radiation_wavelength
    0.71073
_diffrn_radiation_source     'fine-focus sealed tube'
_diffrn_measurement_device     'Bruker--Nonius KappaCCD'
_diffrn_measurement_method     '\f and \w'
_diffrn_reflns_number     31851
_diffrn_reflns_av_R_equivalents     0.0742
_diffrn_reflns_av_sigmaI/netI     0.0720
_diffrn_reflns_theta_min     4.59
_diffrn_reflns_theta_max     25.50
_diffrn_reflns_theta_full     25.50
_diffrn_measured_fraction_theta_max     0.978
_diffrn_measured_fraction_theta_full     0.978
_diffrn_reflns_limit_h_min     -10
_diffrn_reflns_limit_h_max     10
_diffrn_reflns_limit_k_min     -13
_diffrn_reflns_limit_k_max     14
_diffrn_reflns_limit_l_min     -24
_diffrn_reflns_limit_l_max     23
_refine_special_details
;
Refinement of <i>F</i>^2^ against ALL reflections. The weighted <i>R</i>-factor
<i>wR</i> and goodness of fit <i>S</i> are based on <i>F</i>^2^, conventional
<i>R</i>-factors <i>R</i> are based on <i>F</i>, with <i>F</i> set to zero for
negative <i>F</i>^2^. The threshold expression of <i>F</i>^2^ >
\s(<i>F</i>^2^) is used only for calculating <i>R</i>-factors(gt) <i>etc</i>.
and is not relevant to the choice of reflections for refinement.
<i>R</i>-factors based on <i>F</i>^2^ are statistically about twice as large
as those based on <i>F</i>, and <i>R</i>- factors based on ALL data will be
even larger.
;
_reflns_number_total     7652
_reflns_number_gt     4630
_reflns_threshold_expression     I>2\s(I)
_refine_ls_structure_factor_coef     Fsqd
_refine_ls_matrix_type     full
_refine_ls_R_factor_all     0.1153
_refine_ls_R_factor_gt     0.0665
_refine_ls_wR_factor_gt     0.1118
_refine_ls_wR_factor_ref     0.1358
_refine_ls_goodness_of_fit_ref     1.173
_refine_ls_restrained_S_all     1.173
_refine_ls_number_reflns     7652
_refine_ls_number_parameters     506
_refine_ls_number_restraints     0
_refine_ls_hydrogen_treatment     constr
_refine_ls_weighting_scheme     calc
_refine_ls_weighting_details
                        'calc w=1/[\s^2^(Fo^2^)+5.8P] where P=(Fo^2^+2Fc^2^)/3'
_atom_sites_solution_primary     direct
_atom_sites_solution_secondary     difmap
_refine_ls_shift/su_max     0.001
_refine_ls_shift/su_mean     0.000
_refine_diff_density_max     0.447
_refine_diff_density_min     -0.525
_refine_ls_extinction_method     none
_refine_ls_extinction_coef     ?
loop_
    _atom_type_symbol
    _atom_type_description
    _atom_type_scat_dispersion_real
    _atom_type_scat_dispersion_imag
    _atom_type_scat_source
    'C' 'C' 0.0033 0.0016
                         'International Tables Vol C Tables 4.2.6.8 and 6.1.1.4'
    'H' 'H' 0.0000 0.0000
                         'International Tables Vol C Tables 4.2.6.8 and 6.1.1.4'
    'Br' 'Br' -0.2901 2.4595
                         'International Tables Vol C Tables 4.2.6.8 and 6.1.1.4'
    'O' 'O' 0.0106 0.0060
                         'International Tables Vol C Tables 4.2.6.8 and 6.1.1.4'
    'S' 'S' 0.1246 0.1234
                         'International Tables Vol C Tables 4.2.6.8 and 6.1.1.4'
_computing_data_collection     'SMART (Bruker, 1998)'
_computing_cell_refinement     'DIRAX (Duisenberg, 1992)'
_computing_data_reduction     'EvalCCD (Duisenberg <i>et al.</i>,  2003)'
_computing_structure_solution     'SHELXS97 (Sheldrick, 2008)'
_computing_structure_refinement     'SHELXL97 (Sheldrick, 2008)'
_computing_molecular_graphics     'please specify'
_computing_publication_material     'please specify'
loop_
    _atom_site_type_symbol
    _atom_site_label
    _atom_site_fract_x
    _atom_site_fract_y
    _atom_site_fract_z
    _atom_site_U_iso_or_equiv
    _atom_site_adp_type
    _atom_site_calc_flag
    _atom_site_refinement_flags
    _atom_site_occupancy
    _atom_site_disorder_assembly
    _atom_site_disorder_group
    Br Br1 1.00872(8) 0.74502(5) 1.07626(3) 0.0570(2) Uani d . 1 . .
    Br Br2 0.51193(8) 0.76585(5) 1.07551(3) 0.0590(2) Uani d . 1 . .
    S S1 0.69191(18) 0.46070(13) 1.03375(8) 0.0518(4) Uani d . 1 . .
    S S2 0.19207(18) 1.04063(14) 1.03454(8) 0.0529(4) Uani d . 1 . .
    C C1 0.7253(7) 0.4941(5) 1.1156(3) 0.0542(16) Uani d . 1 . .
    C C2 0.8199(7) 0.5836(5) 1.1279(3) 0.0474(14) Uani d . 1 . .
    C C3 0.8687(6) 0.6238(4) 1.0689(3) 0.0395(13) Uani d . 1 . .
    C C4 0.8093(6) 0.5679(4) 1.0113(3) 0.0387(13) Uani d . 1 . .
    C C5 0.8252(6) 0.5818(4) 0.9409(3) 0.0361(12) Uani d . 1 . .
    C C6 0.9291(7) 0.6506(4) 0.9193(3) 0.0446(14) Uani d . 1 . .
    C C7 0.9453(7) 0.6673(4) 0.8494(3) 0.0469(14) Uani d . 1 . .
    C C8 0.8412(6) 0.6015(4) 0.7975(3) 0.0384(12) Uani d . 1 . .
    C C9 0.7790(6) 0.4937(4) 0.8233(3) 0.0379(12) Uani d . 1 . .
    C C10 0.7154(6) 0.5177(4) 0.8910(3) 0.0404(13) Uani d . 1 . .
    C C11 0.6635(6) 0.4335(4) 0.7750(3) 0.0393(13) Uani d . 1 . .
    C C12 0.5401(7) 0.4886(5) 0.7429(3) 0.0495(15) Uani d . 1 . .
    C C13 0.4415(8) 0.4320(5) 0.6973(3) 0.0598(17) Uani d . 1 . .
    C C14 0.4589(7) 0.3188(5) 0.6817(3) 0.0516(15) Uani d . 1 . .
    C C15 0.5740(7) 0.2611(5) 0.7149(3) 0.0510(15) Uani d . 1 . .
    C C16 0.6750(7) 0.3199(4) 0.7606(3) 0.0463(14) Uani d . 1 . .
    C C17 0.3718(9) 0.1587(6) 0.6120(4) 0.072(2) Uani d . 1 . .
    C C18 0.2557(10) 0.1339(7) 0.5533(4) 0.088(3) Uani d . 1 . .
    C C19 0.2534(13) 0.0159(9) 0.5288(6) 0.144(5) Uani d . 1 . .
    C C20 0.9318(7) 0.5792(5) 0.7381(3) 0.0495(15) Uani d . 1 . .
    C C21 1.0231(10) 0.6541(7) 0.6429(4) 0.090(3) Uani d . 1 . .
    C C22 0.9822(14) 0.7411(8) 0.5968(5) 0.136(4) Uani d . 1 . .
    C C23 0.2240(7) 1.0186(6) 1.1170(3) 0.0553(16) Uani d . 1 . .
    C C24 0.3224(7) 0.9319(5) 1.1279(3) 0.0495(15) Uani d . 1 . .
    C C25 0.3712(6) 0.8839(4) 1.0692(3) 0.0399(13) Uani d . 1 . .
    C C26 0.3119(6) 0.9313(4) 1.0117(3) 0.0376(12) Uani d . 1 . .
    C C27 0.4301(6) 0.8377(4) 0.9187(3) 0.0450(14) Uani d . 1 . .
    C C28 0.4458(7) 0.8132(4) 0.8486(3) 0.0478(14) Uani d . 1 . .
    C C29 0.3417(6) 0.8698(4) 0.7973(3) 0.0399(13) Uani d . 1 . .
    C C30 0.2803(6) 0.9815(4) 0.8246(3) 0.0396(13) Uani d . 1 . .
    C C31 0.2186(6) 0.9668(4) 0.8918(3) 0.0412(13) Uani d . 1 . .
    C C32 0.3274(6) 0.9096(4) 0.9413(3) 0.0386(13) Uani d . 1 . .
    C C33 0.1648(6) 1.0349(4) 0.7757(3) 0.0395(13) Uani d . 1 . .
    C C34 0.1797(7) 1.1466(4) 0.7618(3) 0.0457(14) Uani d . 1 . .
    C C35 0.0795(7) 1.1981(5) 0.7162(3) 0.0513(15) Uani d . 1 . .
    C C36 -0.0374(7) 1.1362(5) 0.6834(3) 0.0477(14) Uani d . 1 . .
    C C37 -0.0588(7) 1.0261(5) 0.6991(3) 0.0561(16) Uani d . 1 . .
    C C38 0.0409(7) 0.9759(5) 0.7438(3) 0.0505(15) Uani d . 1 . .
    C C39 -0.1223(8) 1.2903(5) 0.6170(3) 0.0592(17) Uani d . 1 . .
    C C40 -0.2396(9) 1.3122(6) 0.5615(4) 0.073(2) Uani d . 1 . .
    C C41 -0.2367(12) 1.4334(7) 0.5416(5) 0.112(3) Uani d . 1 . .
    C C42 0.4294(7) 0.8853(5) 0.7374(3) 0.0518(15) Uani d . 1 . .
    C C43 0.5140(15) 0.7996(8) 0.6391(5) 0.142(5) Uani d . 1 . .
    C C44 0.5026(15) 0.7049(9) 0.6013(5) 0.146(5) Uani d . 1 . .
    O O1 1.0389(6) 0.7333(4) 0.8325(2) 0.0744(14) Uani d . 1 . .
    O O2 0.3581(5) 0.2734(3) 0.6319(2) 0.0654(12) Uani d . 1 . .
    O O3 1.0136(5) 0.5001(4) 0.7321(2) 0.0650(12) Uani d . 1 . .
    O O4 0.9151(6) 0.6605(4) 0.6946(2) 0.0655(12) Uani d . 1 . .
    O O5 0.5407(6) 0.7450(4) 0.8317(2) 0.0753(14) Uani d . 1 . .
    O O6 -0.1381(5) 1.1766(3) 0.6339(2) 0.0608(12) Uani d . 1 . .
    O O7 0.5113(6) 0.9633(4) 0.7307(2) 0.0740(14) Uani d . 1 . .
    O O8 0.4101(7) 0.7991(4) 0.6931(2) 0.0820(16) Uani d . 1 . .
    H H1 0.6832 0.4552 1.1487 0.065 Uiso d R 1 . .
    H H2 0.8495 0.6145 1.1702 0.057 Uiso d R 1 . .
    H H6 0.9947 0.6899 0.9506 0.054 Uiso d R 1 . .
    H H8 0.7551 0.6497 0.7841 0.046 Uiso d R 1 . .
    H H9 0.8651 0.4425 0.8306 0.046 Uiso d R 1 . .
    H H10A 0.6225 0.5609 0.8845 0.048 Uiso d R 1 . .
    H H10B 0.6893 0.4466 0.9092 0.048 Uiso d R 1 . .
    H H12 0.5251 0.5648 0.7526 0.059 Uiso d R 1 . .
    H H13 0.3610 0.4706 0.6764 0.072 Uiso d R 1 . .
    H H15 0.5843 0.1838 0.7071 0.061 Uiso d R 1 . .
    H H16 0.7535 0.2804 0.7825 0.056 Uiso d R 1 . .
    H H17A 0.3522 0.1114 0.6484 0.087 Uiso d R 1 . .
    H H17B 0.4738 0.1435 0.5992 0.087 Uiso d R 1 . .
    H H18A 0.1552 0.1540 0.5663 0.105 Uiso d R 1 . .
    H H18B 0.2782 0.1810 0.5173 0.105 Uiso d R 1 . .
    H H19A 0.3530 -0.0052 0.5167 0.173 Uiso d R 1 . .
    H H19B 0.1815 0.0064 0.4906 0.173 Uiso d R 1 . .
    H H19C 0.2243 -0.0310 0.5632 0.173 Uiso d R 1 . .
    H H21A 1.1263 0.6663 0.6625 0.108 Uiso d R 1 . .
    H H21B 1.0175 0.5805 0.6199 0.108 Uiso d R 1 . .
    H H22A 0.8867 0.7220 0.5726 0.163 Uiso d R 1 . .
    H H22B 1.0596 0.7469 0.5662 0.163 Uiso d R 1 . .
    H H22C 0.9733 0.8120 0.6210 0.163 Uiso d R 1 . .
    H H23 0.1803 1.0609 1.1504 0.066 Uiso d R 1 . .
    H H24 0.3530 0.9072 1.1699 0.059 Uiso d R 1 . .
    H H27 0.4951 0.8018 0.9494 0.054 Uiso d R 1 . .
    H H29 0.2553 0.8193 0.7840 0.048 Uiso d R 1 . .
    H H30 0.3669 1.0337 0.8320 0.048 Uiso d R 1 . .
    H H31A 0.1253 0.9228 0.8851 0.049 Uiso d R 1 . .
    H H31B 0.1930 1.0404 0.9105 0.049 Uiso d R 1 . .
    H H34 0.2591 1.1888 0.7837 0.055 Uiso d R 1 . .
    H H35 0.0921 1.2737 0.7077 0.062 Uiso d R 1 . .
    H H37 -0.1420 0.9855 0.6791 0.067 Uiso d R 1 . .
    H H38 0.0258 0.9009 0.7531 0.061 Uiso d R 1 . .
    H H39A -0.0211 1.3035 0.6032 0.071 Uiso d R 1 . .
    H H39B -0.1374 1.3404 0.6553 0.071 Uiso d R 1 . .
    H H40A -0.3397 1.2947 0.5751 0.088 Uiso d R 1 . .
    H H40B -0.2217 1.2628 0.5233 0.088 Uiso d R 1 . .
    H H41A -0.2348 1.4829 0.5806 0.135 Uiso d R 1 . .
    H H41B -0.3260 1.4480 0.5128 0.135 Uiso d R 1 . .
    H H41C -0.1475 1.4462 0.5185 0.135 Uiso d R 1 . .
    H H43A 0.4900 0.8631 0.6117 0.170 Uiso calc R 1 . .
    H H43B 0.6181 0.8089 0.6583 0.170 Uiso calc R 1 . .
    H H44A 0.5363 0.6427 0.6273 0.218 Uiso calc R 1 . .
    H H44B 0.5648 0.7106 0.5646 0.218 Uiso calc R 1 . .
    H H44C 0.3984 0.6928 0.5846 0.218 Uiso calc R 1 . .
loop_
    _atom_site_aniso_label
    _atom_site_aniso_U_11
    _atom_site_aniso_U_22
    _atom_site_aniso_U_33
    _atom_site_aniso_U_12
    _atom_site_aniso_U_13
    _atom_site_aniso_U_23
    Br1 0.0682(5) 0.0402(3) 0.0602(4) -0.0072(3) -0.0073(3) -0.0002(3)
    Br2 0.0684(5) 0.0400(3) 0.0662(5) 0.0054(3) -0.0103(3) 0.0053(3)
    S1 0.0468(9) 0.0620(9) 0.0474(9) -0.0140(7) 0.0051(7) 0.0089(7)
    S2 0.0447(9) 0.0639(10) 0.0497(10) 0.0139(7) 0.0043(7) -0.0032(7)
    C1 0.047(4) 0.072(4) 0.046(4) 0.001(3) 0.010(3) 0.018(3)
    C2 0.045(4) 0.054(3) 0.043(4) 0.010(3) 0.002(3) 0.002(3)
    C3 0.035(3) 0.036(3) 0.047(3) 0.009(2) -0.003(3) -0.002(2)
    C4 0.034(3) 0.035(3) 0.049(4) 0.007(2) 0.007(3) 0.004(2)
    C5 0.033(3) 0.030(3) 0.046(3) 0.007(2) 0.004(2) 0.004(2)
    C6 0.049(4) 0.038(3) 0.046(4) -0.008(3) 0.003(3) -0.001(3)
    C7 0.048(4) 0.032(3) 0.061(4) -0.002(3) 0.013(3) 0.003(3)
    C8 0.040(3) 0.036(3) 0.041(3) 0.002(2) 0.010(2) 0.005(2)
    C9 0.036(3) 0.035(3) 0.043(3) -0.001(2) 0.003(2) 0.006(2)
    C10 0.038(3) 0.038(3) 0.046(3) -0.006(2) 0.005(3) 0.000(2)
    C11 0.042(3) 0.037(3) 0.040(3) 0.000(2) 0.007(3) 0.005(2)
    C12 0.056(4) 0.037(3) 0.055(4) 0.002(3) 0.002(3) 0.000(3)
    C13 0.057(4) 0.052(4) 0.068(5) 0.000(3) -0.010(3) 0.004(3)
    C14 0.056(4) 0.052(4) 0.046(4) -0.009(3) 0.004(3) -0.005(3)
    C15 0.063(4) 0.035(3) 0.056(4) -0.001(3) 0.008(3) 0.003(3)
    C16 0.048(4) 0.039(3) 0.052(4) -0.002(3) 0.001(3) 0.005(3)
    C17 0.085(5) 0.066(4) 0.065(5) -0.022(4) 0.005(4) -0.015(4)
    C18 0.100(6) 0.093(6) 0.065(5) -0.023(5) -0.009(4) -0.021(4)
    C19 0.134(10) 0.129(9) 0.156(11) -0.018(7) -0.031(8) -0.064(8)
    C20 0.057(4) 0.044(3) 0.048(4) -0.008(3) 0.005(3) 0.004(3)
    C21 0.113(7) 0.106(6) 0.057(5) -0.006(5) 0.039(5) 0.012(4)
    C22 0.208(13) 0.123(8) 0.088(7) 0.016(8) 0.070(8) 0.040(6)
    C23 0.040(4) 0.075(4) 0.049(4) -0.004(3) 0.005(3) -0.012(3)
    C24 0.040(3) 0.059(4) 0.049(4) -0.019(3) -0.003(3) 0.004(3)
    C25 0.039(3) 0.036(3) 0.044(3) -0.015(2) -0.003(3) 0.001(2)
    C26 0.024(3) 0.038(3) 0.051(4) -0.009(2) 0.001(2) -0.004(2)
    C27 0.039(3) 0.039(3) 0.056(4) 0.005(3) 0.000(3) 0.004(3)
    C28 0.051(4) 0.036(3) 0.057(4) -0.001(3) 0.008(3) -0.003(3)
    C29 0.039(3) 0.034(3) 0.047(3) -0.001(2) 0.007(3) -0.001(2)
    C30 0.037(3) 0.033(3) 0.049(3) -0.004(2) 0.003(3) -0.001(2)
    C31 0.044(3) 0.035(3) 0.044(3) 0.008(2) 0.004(3) -0.002(2)
    C32 0.033(3) 0.030(3) 0.051(4) -0.008(2) 0.001(3) 0.001(2)
    C33 0.044(3) 0.034(3) 0.041(3) 0.000(2) 0.009(3) 0.000(2)
    C34 0.047(4) 0.036(3) 0.053(4) -0.004(3) -0.003(3) 0.001(3)
    C35 0.061(4) 0.036(3) 0.056(4) 0.001(3) 0.002(3) 0.003(3)
    C36 0.052(4) 0.050(3) 0.041(3) 0.003(3) 0.002(3) 0.004(3)
    C37 0.056(4) 0.051(4) 0.059(4) -0.012(3) -0.012(3) 0.005(3)
    C38 0.050(4) 0.036(3) 0.066(4) -0.003(3) 0.002(3) 0.010(3)
    C39 0.069(5) 0.061(4) 0.048(4) 0.013(3) 0.003(3) 0.008(3)
    C40 0.089(6) 0.076(5) 0.055(4) 0.015(4) 0.000(4) 0.011(4)
    C41 0.146(9) 0.085(6) 0.101(7) 0.021(6) -0.030(6) 0.025(5)
    C42 0.055(4) 0.047(3) 0.055(4) 0.009(3) 0.014(3) -0.001(3)
    C43 0.253(14) 0.097(7) 0.087(7) -0.033(8) 0.105(8) -0.031(6)
    C44 0.207(13) 0.126(9) 0.114(9) 0.013(9) 0.083(9) -0.009(7)
    O1 0.094(4) 0.073(3) 0.058(3) -0.044(3) 0.013(3) 0.008(2)
    O2 0.075(3) 0.056(3) 0.062(3) -0.015(2) -0.014(2) -0.003(2)
    O3 0.073(3) 0.059(3) 0.066(3) 0.016(2) 0.024(2) 0.002(2)
    O4 0.088(4) 0.065(3) 0.048(3) 0.008(2) 0.022(2) 0.018(2)
    O5 0.087(4) 0.066(3) 0.075(3) 0.037(3) 0.017(3) -0.006(2)
    O6 0.071(3) 0.053(2) 0.057(3) 0.003(2) -0.010(2) 0.009(2)
    O7 0.082(4) 0.063(3) 0.082(4) -0.019(3) 0.034(3) 0.006(2)
    O8 0.125(5) 0.062(3) 0.062(3) -0.008(3) 0.038(3) -0.014(2)
_geom_special_details
;
All e.s.d.'s (except the e.s.d. in the dihedral angle between two l.s. planes)
are estimated using the full covariance matrix. The cell e.s.d.'s are taken
into account individually in the estimation of e.s.d.'s in distances, angles
and torsion angles; correlations between e.s.d.'s in cell parameters are only
used when they are defined by crystal symmetry. An approximate (isotropic)
treatment of cell e.s.d.'s is used for estimating e.s.d.'s involving l.s.
planes.
;
loop_
    _geom_bond_atom_site_label_1
    _geom_bond_atom_site_label_2
    _geom_bond_site_symmetry_2
    _geom_bond_distance
    _geom_bond_publ_flag
    Br1 C3 . 1.887(5) ?
    Br2 C25 . 1.877(6) ?
    S1 C1 . 1.682(6) ?
    S1 C4 . 1.737(5) ?
    S2 C23 . 1.697(7) ?
    S2 C26 . 1.744(5) ?
    C1 C2 . 1.350(8) ?
    C2 C3 . 1.402(8) ?
    C3 C4 . 1.375(7) ?
    C4 C5 . 1.456(7) ?
    C5 C6 . 1.338(7) ?
    C5 C10 . 1.516(7) ?
    C6 C7 . 1.451(8) ?
    C7 O1 . 1.216(6) ?
    C7 C8 . 1.521(8) ?
    C8 C20 . 1.507(8) ?
    C8 C9 . 1.522(7) ?
    C9 C11 . 1.506(7) ?
    C9 C10 . 1.533(7) ?
    C11 C16 . 1.372(7) ?
    C11 C12 . 1.400(8) ?
    C12 C13 . 1.364(8) ?
    C13 C14 . 1.378(8) ?
    C14 C15 . 1.373(8) ?
    C14 O2 . 1.376(7) ?
    C15 C16 . 1.391(8) ?
    C17 O2 . 1.411(7) ?
    C17 C18 . 1.518(9) ?
    C18 C19 . 1.464(11) ?
    C20 O3 . 1.193(7) ?
    C20 O4 . 1.335(7) ?
    C21 C22 . 1.449(11) ?
    C21 O4 . 1.467(8) ?
    C23 C24 . 1.363(8) ?
    C24 C25 . 1.390(8) ?
    C25 C26 . 1.378(7) ?
    C26 C32 . 1.450(7) ?
    C27 C32 . 1.338(7) ?
    C27 C28 . 1.448(8) ?
    C28 O5 . 1.223(7) ?
    C28 C29 . 1.510(8) ?
    C29 C42 . 1.503(8) ?
    C29 C30 . 1.530(7) ?
    C30 C31 . 1.519(7) ?
    C30 C33 . 1.519(7) ?
    C31 C32 . 1.514(7) ?
    C33 C34 . 1.376(7) ?
    C33 C38 . 1.393(8) ?
    C34 C35 . 1.386(8) ?
    C35 C36 . 1.371(8) ?
    C36 C37 . 1.376(8) ?
    C36 O6 . 1.385(7) ?
    C37 C38 . 1.366(8) ?
    C39 O6 . 1.418(7) ?
    C39 C40 . 1.495(9) ?
    C40 C41 . 1.513(10) ?
    C42 O7 . 1.192(7) ?
    C42 O8 . 1.329(7) ?
    C43 C44 . 1.329(12) ?
    C43 O8 . 1.480(9) ?
    C1 H1 . 0.9300 ?
    C2 H2 . 0.9301 ?
    C6 H6 . 0.9300 ?
    C8 H8 . 0.9800 ?
    C9 H9 . 0.9800 ?
    C10 H10A . 0.9700 ?
    C10 H10B . 0.9700 ?
    C12 H12 . 0.9299 ?
    C13 H13 . 0.9301 ?
    C15 H15 . 0.9300 ?
    C16 H16 . 0.9300 ?
    C17 H17A . 0.9699 ?
    C17 H17B . 0.9700 ?
    C18 H18A . 0.9700 ?
    C18 H18B . 0.9700 ?
    C19 H19A . 0.9600 ?
    C19 H19B . 0.9600 ?
    C19 H19C . 0.9600 ?
    C21 H21A . 0.9700 ?
    C21 H21B . 0.9700 ?
    C22 H22A . 0.9600 ?
    C22 H22B . 0.9599 ?
    C22 H22C . 0.9601 ?
    C23 H23 . 0.9300 ?
    C24 H24 . 0.9299 ?
    C27 H27 . 0.9301 ?
    C29 H29 . 0.9800 ?
    C30 H30 . 0.9800 ?
    C31 H31A . 0.9700 ?
    C31 H31B . 0.9700 ?
    C34 H34 . 0.9300 ?
    C35 H35 . 0.9299 ?
    C37 H37 . 0.9300 ?
    C38 H38 . 0.9300 ?
    C39 H39A . 0.9700 ?
    C39 H39B . 0.9701 ?
    C40 H40A . 0.9700 ?
    C40 H40B . 0.9700 ?
    C41 H41A . 0.9600 ?
    C41 H41B . 0.9601 ?
    C41 H41C . 0.9600 ?
    C43 H43A . 0.9700 ?
    C43 H43B . 0.9700 ?
    C44 H44A . 0.9600 ?
    C44 H44B . 0.9600 ?
    C44 H44C . 0.9600 ?
loop_
    _geom_angle_atom_site_label_1
    _geom_angle_atom_site_label_2
    _geom_angle_atom_site_label_3
    _geom_angle_site_symmetry_1
    _geom_angle_site_symmetry_3
    _geom_angle
    _geom_angle_publ_flag
    C1 S1 C4 . . 93.0(3) ?
    C23 S2 C26 . . 93.2(3) ?
    C2 C1 S1 . . 112.6(5) ?
    C1 C2 C3 . . 111.4(5) ?
    C4 C3 C2 . . 115.2(5) ?
    C4 C3 Br1 . . 127.1(4) ?
    C2 C3 Br1 . . 117.6(4) ?
    C3 C4 C5 . . 133.8(5) ?
    C3 C4 S1 . . 107.7(4) ?
    C5 C4 S1 . . 118.5(4) ?
    C6 C5 C4 . . 122.6(5) ?
    C6 C5 C10 . . 119.6(5) ?
    C4 C5 C10 . . 117.8(5) ?
    C5 C6 C7 . . 123.6(5) ?
    O1 C7 C6 . . 120.9(5) ?
    O1 C7 C8 . . 120.4(5) ?
    C6 C7 C8 . . 118.7(5) ?
    C20 C8 C7 . . 106.6(5) ?
    C20 C8 C9 . . 112.3(4) ?
    C7 C8 C9 . . 112.9(4) ?
    C11 C9 C8 . . 113.7(4) ?
    C11 C9 C10 . . 111.4(4) ?
    C8 C9 C10 . . 110.3(4) ?
    C5 C10 C9 . . 113.6(4) ?
    C16 C11 C12 . . 116.6(5) ?
    C16 C11 C9 . . 120.7(5) ?
    C12 C11 C9 . . 122.7(5) ?
    C13 C12 C11 . . 120.9(5) ?
    C12 C13 C14 . . 121.4(6) ?
    C15 C14 O2 . . 125.2(5) ?
    C15 C14 C13 . . 119.1(6) ?
    O2 C14 C13 . . 115.7(6) ?
    C14 C15 C16 . . 119.0(5) ?
    C11 C16 C15 . . 122.9(5) ?
    O2 C17 C18 . . 107.6(6) ?
    C19 C18 C17 . . 113.6(8) ?
    O3 C20 O4 . . 124.1(6) ?
    O3 C20 C8 . . 123.6(5) ?
    O4 C20 C8 . . 112.3(5) ?
    C22 C21 O4 . . 107.4(7) ?
    C24 C23 S2 . . 111.3(5) ?
    C23 C24 C25 . . 112.6(6) ?
    C26 C25 C24 . . 115.3(5) ?
    C26 C25 Br2 . . 126.7(4) ?
    C24 C25 Br2 . . 118.0(4) ?
    C25 C26 C32 . . 134.8(5) ?
    C25 C26 S2 . . 107.7(4) ?
    C32 C26 S2 . . 117.5(4) ?
    C32 C27 C28 . . 123.4(5) ?
    O5 C28 C27 . . 119.7(6) ?
    O5 C28 C29 . . 120.8(6) ?
    C27 C28 C29 . . 119.5(5) ?
    C42 C29 C28 . . 107.6(5) ?
    C42 C29 C30 . . 111.9(4) ?
    C28 C29 C30 . . 112.0(5) ?
    C31 C30 C33 . . 112.3(4) ?
    C31 C30 C29 . . 110.5(4) ?
    C33 C30 C29 . . 112.8(4) ?
    C32 C31 C30 . . 114.2(5) ?
    C27 C32 C26 . . 122.5(5) ?
    C27 C32 C31 . . 119.0(5) ?
    C26 C32 C31 . . 118.5(5) ?
    C34 C33 C38 . . 117.2(5) ?
    C34 C33 C30 . . 120.0(5) ?
    C38 C33 C30 . . 122.8(5) ?
    C33 C34 C35 . . 122.0(5) ?
    C36 C35 C34 . . 119.4(5) ?
    C35 C36 C37 . . 119.5(6) ?
    C35 C36 O6 . . 124.4(5) ?
    C37 C36 O6 . . 116.1(5) ?
    C38 C37 C36 . . 120.7(6) ?
    C37 C38 C33 . . 121.2(5) ?
    O6 C39 C40 . . 107.9(5) ?
    C39 C40 C41 . . 112.1(7) ?
    O7 C42 O8 . . 123.2(6) ?
    O7 C42 C29 . . 124.7(6) ?
    O8 C42 C29 . . 112.1(5) ?
    C44 C43 O8 . . 111.6(9) ?
    C14 O2 C17 . . 118.9(5) ?
    C20 O4 C21 . . 114.1(5) ?
    C36 O6 C39 . . 118.1(5) ?
    C42 O8 C43 . . 114.5(6) ?
    C2 C1 H1 . . 123.7 ?
    S1 C1 H1 . . 123.7 ?
    C1 C2 H2 . . 124.4 ?
    C3 C2 H2 . . 124.2 ?
    C5 C6 H6 . . 118.3 ?
    C7 C6 H6 . . 118.1 ?
    C20 C8 H8 . . 108.2 ?
    C7 C8 H8 . . 108.2 ?
    C9 C8 H8 . . 108.4 ?
    C11 C9 H9 . . 107.0 ?
    C8 C9 H9 . . 107.1 ?
    C10 C9 H9 . . 107.0 ?
    C5 C10 H10A . . 108.8 ?
    C9 C10 H10A . . 108.8 ?
    C5 C10 H10B . . 108.9 ?
    C9 C10 H10B . . 108.8 ?
    H10A C10 H10B . . 107.7 ?
    C13 C12 H12 . . 119.4 ?
    C11 C12 H12 . . 119.6 ?
    C12 C13 H13 . . 119.3 ?
    C14 C13 H13 . . 119.3 ?
    C14 C15 H15 . . 120.6 ?
    C16 C15 H15 . . 120.4 ?
    C11 C16 H16 . . 118.6 ?
    C15 C16 H16 . . 118.5 ?
    O2 C17 H17A . . 110.1 ?
    C18 C17 H17A . . 110.1 ?
    O2 C17 H17B . . 110.2 ?
    C18 C17 H17B . . 110.3 ?
    H17A C17 H17B . . 108.5 ?
    C19 C18 H18A . . 109.0 ?
    C17 C18 H18A . . 108.9 ?
    C19 C18 H18B . . 108.7 ?
    C17 C18 H18B . . 108.8 ?
    H18A C18 H18B . . 107.7 ?
    C18 C19 H19A . . 109.6 ?
    C18 C19 H19B . . 109.5 ?
    H19A C19 H19B . . 109.5 ?
    C18 C19 H19C . . 109.3 ?
    H19A C19 H19C . . 109.5 ?
    H19B C19 H19C . . 109.5 ?
    C22 C21 H21A . . 110.1 ?
    O4 C21 H21A . . 110.3 ?
    C22 C21 H21B . . 110.3 ?
    O4 C21 H21B . . 110.2 ?
    H21A C21 H21B . . 108.5 ?
    C21 C22 H22A . . 109.4 ?
    C21 C22 H22B . . 109.5 ?
    H22A C22 H22B . . 109.5 ?
    C21 C22 H22C . . 109.5 ?
    H22A C22 H22C . . 109.5 ?
    H22B C22 H22C . . 109.5 ?
    C24 C23 H23 . . 124.5 ?
    S2 C23 H23 . . 124.2 ?
    C23 C24 H24 . . 123.7 ?
    C25 C24 H24 . . 123.7 ?
    C32 C27 H27 . . 118.4 ?
    C28 C27 H27 . . 118.2 ?
    C42 C29 H29 . . 108.3 ?
    C28 C29 H29 . . 108.4 ?
    C30 C29 H29 . . 108.5 ?
    C31 C30 H30 . . 106.9 ?
    C33 C30 H30 . . 106.9 ?
    C29 C30 H30 . . 107.0 ?
    C32 C31 H31A . . 108.7 ?
    C30 C31 H31A . . 108.6 ?
    C32 C31 H31B . . 108.9 ?
    C30 C31 H31B . . 108.7 ?
    H31A C31 H31B . . 107.6 ?
    C33 C34 H34 . . 119.0 ?
    C35 C34 H34 . . 119.0 ?
    C36 C35 H35 . . 120.3 ?
    C34 C35 H35 . . 120.3 ?
    C38 C37 H37 . . 119.7 ?
    C36 C37 H37 . . 119.7 ?
    C37 C38 H38 . . 119.4 ?
    C33 C38 H38 . . 119.4 ?
    O6 C39 H39A . . 110.2 ?
    C40 C39 H39A . . 110.2 ?
    O6 C39 H39B . . 110.0 ?
    C40 C39 H39B . . 110.1 ?
    H39A C39 H39B . . 108.5 ?
    C39 C40 H40A . . 109.2 ?
    C41 C40 H40A . . 109.1 ?
    C39 C40 H40B . . 109.1 ?
    C41 C40 H40B . . 109.3 ?
    H40A C40 H40B . . 107.9 ?
    C40 C41 H41A . . 109.6 ?
    C40 C41 H41B . . 109.4 ?
    H41A C41 H41B . . 109.5 ?
    C40 C41 H41C . . 109.4 ?
    H41A C41 H41C . . 109.5 ?
    H41B C41 H41C . . 109.5 ?
    C44 C43 H43A . . 109.3 ?
    O8 C43 H43A . . 109.3 ?
    C44 C43 H43B . . 109.3 ?
    O8 C43 H43B . . 109.3 ?
    H43A C43 H43B . . 108.0 ?
    C43 C44 H44A . . 109.5 ?
    C43 C44 H44B . . 109.5 ?
    H44A C44 H44B . . 109.5 ?
    C43 C44 H44C . . 109.5 ?
    H44A C44 H44C . . 109.5 ?
    H44B C44 H44C . . 109.5 ?
