# Supplementary material for: rac-Ethyl 3-(3-bromo-2-thien­yl)-2-oxo-6-(4-propoxyphen­yl)cyclo­hex-3-ene-1-carboxyl­ate
Source: Acta Crystallogr Sect E Struct Rep Online. 2008 Oct 22;64(Pt 11):o2152. doi: 10.1107/S1600536808032650 (PMC2959655; doi:10.1107/S1600536808032650)
Supplement: Supplementary file 2 [file e-64-o2152-Isup2.hkl]

# 
# h,k,l, Fc-squared, Fo-squared, sigma(Fo-squared) and status flag 
# 
data_I
_shelx_title ' Compound X' 
_shelx_refln_list_code          4 
_shelx_F_calc_maximum      243.49 
_exptl_crystal_F_000       952.00 
_reflns_d_resolution_high  0.8255 
 
loop_ 
 _symmetry_equiv_pos_as_xyz 
 'x, y, z' 
 '-x, -y, -z' 
 
_cell_length_a     8.8090 
_cell_length_b    11.8780 
_cell_length_c    20.1780 
_cell_angle_alpha  92.656 
_cell_angle_beta   94.611 
_cell_angle_gamma  90.158 
 
_shelx_F_squared_multiplier     1.000 
 
loop_ 
 _refln_index_h 
 _refln_index_k 
 _refln_index_l 
 _refln_F_squared_calc 
 _refln_F_squared_meas 
 _refln_F_squared_sigma 
 _refln_observed_status 
   2   0   0    10426.12     6505.24    620.36 o 
   3   0   0        1.85       54.43     20.52 o 
   4   0   0     9005.87     9010.45    209.60 o 
   5   0   0        6.31        1.54      8.49 o 
   6   0   0     4583.24     4452.71    159.46 o 
   7   0   0        0.06        8.94     11.56 o 
   8   0   0      110.44      198.24     72.73 o 
   9   0   0        9.90       71.31     24.19 o 
  10   0   0       86.15      247.03     25.33 o 
 -10   1   0      376.23      460.48     52.44 o 
  -9   1   0        0.01        9.41     21.89 o 
  -8   1   0      250.45      318.13     38.92 o 
  -7   1   0      188.37      237.21     40.26 o 
  -6   1   0       59.48       46.79     32.55 o 
  -5   1   0      518.61      530.76     33.27 o 
  -4   1   0     1482.13     1648.88     19.79 o 
  -3   1   0      410.06      342.37     21.45 o 
  -2   1   0     1719.58     1882.50    125.18 o 
   2   1   0     3408.15     3097.22    135.26 o 
   3   1   0      967.70      856.68     43.00 o 
   4   1   0     1270.55     1342.76     47.00 o 
   5   1   0      255.05      253.17     27.44 o 
   6   1   0      130.12      120.74     22.98 o 
   7   1   0      341.93      345.47     31.41 o 
   8   1   0      297.73      381.41     46.22 o 
   9   1   0        0.80       99.06     60.45 o 
  10   1   0      393.56      423.60     24.61 o 
 -10   2   0        3.04       52.70     71.66 o 
  -9   2   0       22.34       92.81     24.32 o 
  -8   2   0     1632.69     1533.50    110.17 o 
  -7   2   0       50.94       19.38     27.11 o 
  -6   2   0      232.51      243.01     29.29 o 
  -5   2   0        2.37        0.40     27.11 o 
  -4   2   0     1151.90     1076.90     70.94 o 
  -3   2   0     5226.50     5369.60    220.19 o 
  -2   2   0    59285.67    55396.69   2084.96 o 
   2   2   0    54103.80    55594.07   1605.90 o 
   3   2   0     4916.01     4741.04    208.41 o 
   4   2   0     1129.23      952.78     61.88 o 
   5   2   0        5.13       48.88     22.33 o 
   6   2   0      416.52      378.85     21.87 o 
   7   2   0        2.52       36.14     16.88 o 
   8   2   0     1157.10     1082.36     28.50 o 
   9   2   0       15.10       26.32     37.12 o 
  10   2   0        5.43       80.82     48.26 o 
 -10   3   0       11.26       27.09     35.29 o 
  -9   3   0       42.57      157.88     39.14 o 
  -8   3   0      283.22      307.40     35.71 o 
  -7   3   0      261.38      396.21     38.06 o 
  -6   3   0      554.05      489.22     51.94 o 
  -5   3   0       29.22       24.62      9.13 o 
  -4   3   0     2253.53     2467.44     48.83 o 
  -3   3   0      178.14      189.95     15.06 o 
  -2   3   0     9320.64     9505.44    173.85 o 
  -1   3   0    10775.01    10675.84    221.83 o 
   0   3   0       52.51      372.47     79.24 o 
   1   3   0     8442.30     8535.59    220.22 o 
   2   3   0    11743.25    12467.74    158.41 o 
   3   3   0      253.71      346.36     24.22 o 
   4   3   0     2377.03     2564.83     54.15 o 
   5   3   0       28.76       27.94     16.23 o 
   6   3   0      958.87      868.88     67.83 o 
   7   3   0       68.76       73.07     18.09 o 
   8   3   0      511.05      509.66     25.63 o 
   9   3   0        0.28       19.52     49.11 o 
  10   3   0        1.57      107.29     44.68 o 
  -9   4   0        3.21       -1.69     29.53 o 
  -8   4   0      246.48      286.45     21.11 o 
  -7   4   0        0.09        8.15     22.26 o 
  -6   4   0     1061.15     1066.74     58.42 o 
  -5   4   0        2.12        3.22      9.52 o 
  -4   4   0     9081.42     9332.83    368.69 o 
  -3   4   0       67.10      106.10     16.16 o 
  -2   4   0     5819.66     5450.31    155.25 o 
  -1   4   0      156.59      129.99     15.49 o 
   0   4   0    24880.67    24576.59    508.86 o 
   1   4   0       66.57       62.37     15.35 o 
   2   4   0     8928.31     8873.67    384.46 o 
   3   4   0       34.55       57.41     52.26 o 
   4   4   0    14846.35    15859.85    237.52 o 
   5   4   0       25.26       40.84     16.60 o 
   6   4   0     1573.52     1570.61     58.70 o 
   7   4   0       65.35      104.22     39.12 o 
   8   4   0      316.58      307.48     22.07 o 
   9   4   0       18.11      -13.64     25.87 o 
  10   4   0      169.80       70.40     52.94 o 
  -8   5   0      129.96       98.68     15.44 o 
  -7   5   0        0.82      -10.35     11.38 o 
  -6   5   0        2.16       14.35     27.83 o 
  -5   5   0       25.47       41.61     16.01 o 
  -4   5   0     4915.73     5162.48    121.55 o 
  -3   5   0     4997.95     5087.63    170.17 o 
  -2   5   0        8.21       -6.21     15.70 o 
  -1   5   0      273.22      268.35      9.21 o 
   0   5   0       88.57       73.85      9.35 o 
   1   5   0       19.52       52.73     16.34 o 
   2   5   0      234.07      202.98     10.15 o 
   3   5   0     6875.93     7293.76    130.58 o 
   4   5   0     4445.03     4666.40     64.24 o 
   5   5   0       65.07      134.81     22.20 o 
   6   5   0        5.74       27.38     20.62 o 
   7   5   0       42.63       84.43     27.37 o 
   8   5   0      138.71      210.50     35.33 o 
   9   5   0      222.11      204.52     64.71 o 
  -9   6   0        0.91       29.51     31.00 o 
  -8   6   0      198.06      206.17     81.31 o 
  -7   6   0      164.63      215.35     33.66 o 
  -6   6   0     2158.79     2227.08    126.27 o 
  -5   6   0      151.77      161.81     24.09 o 
  -4   6   0     1014.73      905.76     18.23 o 
  -3   6   0       21.94       47.89      9.40 o 
  -2   6   0     2118.53     1972.14     24.90 o 
  -1   6   0     2972.17     3095.12     53.03 o 
   0   6   0     1662.85     1510.25     41.56 o 
   1   6   0      882.04      804.77     18.66 o 
   2   6   0     5082.16     5106.66     96.26 o 
   3   6   0      186.32      215.64     23.65 o 
   4   6   0     1044.25     1152.56     20.43 o 
   5   6   0       28.39       77.16     54.15 o 
   6   6   0     1806.34     1822.53     56.55 o 
   7   6   0      277.07      371.65     35.91 o 
   8   6   0       43.97       26.26     35.96 o 
   9   6   0       20.12       19.16     71.27 o 
  -8   7   0        7.41      -27.16     18.11 o 
  -7   7   0       35.30       29.87     23.26 o 
  -6   7   0      632.96      759.86     38.97 o 
  -5   7   0      716.80      705.71     37.15 o 
  -4   7   0      234.29      201.70     25.10 o 
  -3   7   0      371.43      314.55     16.22 o 
  -2   7   0      122.08      114.32     21.19 o 
  -1   7   0      155.26      163.24     18.57 o 
   0   7   0       83.20      132.42     24.80 o 
   1   7   0     1476.61     1520.60     36.60 o 
   2   7   0     1314.71     1235.29     42.30 o 
   3   7   0      136.57      115.44     23.56 o 
   4   7   0      229.79      208.97     22.45 o 
   5   7   0      644.21      638.04     42.50 o 
   6   7   0      777.41      818.09     44.55 o 
   7   7   0       51.72      160.33     14.90 o 
   8   7   0       30.49       26.33     28.85 o 
   9   7   0        7.28        7.28     21.17 o 
  -8   8   0      561.32      569.28     42.31 o 
  -7   8   0      242.55      197.60     17.06 o 
  -6   8   0      445.35      476.47     21.04 o 
  -5   8   0      423.64      522.49     23.92 o 
  -4   8   0      689.10      880.48     49.42 o 
  -3   8   0       41.95      116.39     24.09 o 
  -2   8   0     2606.46     2597.72     65.56 o 
  -1   8   0     1594.67     1591.39     40.63 o 
   0   8   0     1646.64     1604.98     34.07 o 
   1   8   0       82.39       57.83     26.67 o 
   2   8   0     4709.44     4734.20    109.97 o 
   3   8   0     1575.40     1493.13     56.99 o 
   4   8   0     3195.11     3626.35    139.27 o 
   5   8   0     2251.98     2399.40     46.14 o 
   6   8   0      177.12      268.62     35.72 o 
   7   8   0        3.68       -5.12     26.15 o 
   8   8   0      673.66      613.86     27.43 o 
  -8   9   0       60.45       61.46     50.77 o 
  -7   9   0      267.18      160.30     22.00 o 
  -6   9   0      109.53      159.24     22.71 o 
  -5   9   0     1061.11     1064.00     47.49 o 
  -4   9   0       31.30       74.59     42.40 o 
  -3   9   0      101.96      140.46     27.08 o 
  -2   9   0       68.66       14.72     12.49 o 
  -1   9   0      627.07      650.54     17.68 o 
   0   9   0       29.33       14.78     14.28 o 
   1   9   0     1373.38     1315.17     40.09 o 
   2   9   0      391.19      389.73     17.85 o 
   3   9   0        7.26        7.47     15.14 o 
   4   9   0      516.50      481.47     97.42 o 
   5   9   0       98.89      143.21     28.72 o 
   6   9   0      118.17      126.22     15.43 o 
   7   9   0       59.68       17.46     25.13 o 
   8   9   0       62.09      -56.06     52.56 o 
  -7  10   0      265.95      205.05     75.61 o 
  -6  10   0      505.57      576.22     49.85 o 
  -5  10   0        0.17       35.10     16.30 o 
  -4  10   0     1625.19     1618.46     67.50 o 
  -3  10   0        3.90       48.29     23.18 o 
  -2  10   0      370.46      488.73     42.73 o 
  -1  10   0        2.94       56.27     32.68 o 
   0  10   0     1767.67     1936.05     50.40 o 
   1  10   0      610.33      622.52     33.08 o 
   2  10   0     1407.15     1394.25     22.44 o 
   3  10   0      329.11      358.97     19.38 o 
   4  10   0      109.67      279.26     84.04 o 
   5  10   0      307.98      350.80     23.27 o 
   6  10   0      138.79      364.50    101.10 o 
   7  10   0      315.94      367.42    103.96 o 
  -6  11   0      151.10       96.99     48.81 o 
  -5  11   0       65.83        1.48     27.14 o 
  -4  11   0      107.90      144.58     49.35 o 
  -3  11   0      532.40      616.34     28.73 o 
  -2  11   0        9.01       55.33     15.09 o 
  -1  11   0      108.95       97.47     31.93 o 
   0  11   0      415.20      423.67     16.50 o 
   1  11   0      402.51      413.71     22.46 o 
   2  11   0       54.05      109.44     18.81 o 
   3  11   0     1473.19     1385.99     53.47 o 
   4  11   0      297.17      310.71     23.42 o 
   5  11   0       70.25      121.77     52.41 o 
   6  11   0       13.22       -9.18     46.15 o 
  -5  12   0        0.72      -44.07     29.38 o 
  -4  12   0      484.02      382.87     70.55 o 
  -3  12   0        7.71       91.11     38.21 o 
  -2  12   0      721.86      745.21     41.08 o 
  -1  12   0       40.95      103.12     54.24 o 
   0  12   0      526.29      542.82     54.59 o 
   1  12   0      206.57      288.38     47.66 o 
   2  12   0      515.69      581.52     17.06 o 
   3  12   0      248.78      337.60     39.46 o 
   4  12   0      163.09      103.91     42.10 o 
   5  12   0      211.33      226.28     34.58 o 
  -4  13   0       24.65       17.02     41.29 o 
  -3  13   0       70.96       75.53     78.66 o 
  -2  13   0        1.29       16.93     52.44 o 
  -1  13   0      584.03      629.19     49.25 o 
   0  13   0      133.28      196.99     50.09 o 
   1  13   0      404.71      491.82     28.10 o 
   2  13   0        2.02      -30.22     20.71 o 
   3  13   0       29.87       65.53     46.03 o 
   4  13   0        6.04        9.95     43.32 o 
  -2  14   0      269.61      250.05     45.83 o 
  -1  14   0       69.02       75.31     41.06 o 
   0  14   0      207.83      213.14     28.68 o 
   1  14   0        3.00       90.37     30.06 o 
   2  14   0       38.73       51.78     43.59 o 
  -2 -14   1      184.35      274.92    213.50 o 
  -1 -14   1        1.25       89.97     23.63 o 
   0 -14   1      330.39      435.50     34.32 o 
   1 -14   1        2.65      -27.06     21.79 o 
   2 -14   1      133.99      289.11     45.42 o 
  -4 -13   1        0.03      -31.82     30.27 o 
  -3 -13   1       48.78       62.21     27.24 o 
  -2 -13   1        0.01      -17.80     33.24 o 
  -1 -13   1      371.10      418.59     35.92 o 
   0 -13   1       10.64       72.87     16.89 o 
   1 -13   1      315.18      361.07     24.56 o 
   2 -13   1        4.50       20.05     22.41 o 
   4 -13   1        0.51       54.56     42.38 o 
  -5 -12   1       37.34      -16.48     63.97 o 
  -4 -12   1      776.27      762.32     43.39 o 
  -3 -12   1       46.75       40.63     22.95 o 
  -2 -12   1      772.31      774.48     16.40 o 
  -1 -12   1       53.09       68.06     21.90 o 
   0 -12   1      762.78      801.53     28.56 o 
   1 -12   1      141.11      178.16     25.82 o 
   2 -12   1      899.80      908.24     25.34 o 
   3 -12   1      116.06      152.05     24.98 o 
   4 -12   1      509.78      487.21     65.83 o 
  -6 -11   1       27.47       38.37     39.85 o 
  -5 -11   1       14.16       21.91     36.68 o 
  -4 -11   1       15.43       -1.11     38.68 o 
  -3 -11   1      843.57      811.44     28.71 o 
  -2 -11   1        0.00       14.79     16.71 o 
  -1 -11   1       30.38       80.58     27.38 o 
   0 -11   1       48.45       38.63     17.51 o 
   1 -11   1       79.28      141.66     27.54 o 
   2 -11   1        0.57       37.06     15.55 o 
   3 -11   1     1250.70     1159.70     35.91 o 
   4 -11   1      207.94      168.75     34.69 o 
   5 -11   1       41.73       21.48     17.24 o 
   6 -11   1        3.04        1.22     33.64 o 
  -7 -10   1      356.62      378.02     49.13 o 
  -6 -10   1      465.35      647.77     41.19 o 
  -5 -10   1       92.67       23.22     64.07 o 
  -4 -10   1     1290.41     1251.73    108.78 o 
  -3 -10   1       97.55      103.32     16.29 o 
  -2 -10   1      578.98      588.70     26.16 o 
  -1 -10   1       34.82      108.29     52.58 o 
   0 -10   1     1550.31     1673.93     28.81 o 
   1 -10   1      365.91      419.44     29.36 o 
   2 -10   1     1147.66     1158.56     26.12 o 
   3 -10   1      263.01      272.16     28.74 o 
   4 -10   1      602.24      658.94     42.09 o 
   5 -10   1      262.78      257.31     36.11 o 
   6 -10   1      225.26      238.75     39.33 o 
   7 -10   1      270.23      202.87     25.93 o 
  -8  -9   1       53.93       39.74     44.74 o 
  -7  -9   1      357.68      298.46     18.67 o 
  -6  -9   1      308.61      261.44     36.95 o 
  -5  -9   1     1310.62     1417.39     42.20 o 
  -4  -9   1      145.28      203.90     54.07 o 
  -3  -9   1       97.99      120.04     23.54 o 
  -2  -9   1       16.54       15.27     30.07 o 
  -1  -9   1      709.24      711.19     20.78 o 
   0  -9   1        3.04        2.26      8.17 o 
   1  -9   1     1287.53     1224.79     16.99 o 
   2  -9   1      234.92      247.96     10.69 o 
   3  -9   1       10.32       61.39     31.08 o 
   4  -9   1      605.92      708.01     41.40 o 
   5  -9   1      388.01      396.66     22.98 o 
   6  -9   1      208.52      179.31     32.12 o 
   7  -9   1       42.21        5.45     36.31 o 
  -8  -8   1      621.36      741.83     31.05 o 
  -7  -8   1      147.64      120.10     49.06 o 
  -6  -8   1      297.66      422.58     36.84 o 
  -5  -8   1      802.93      796.62     55.66 o 
  -4  -8   1      881.11     1039.25     55.57 o 
  -3  -8   1       47.24       50.84     13.28 o 
  -2  -8   1     2306.09     2264.01     50.77 o 
  -1  -8   1     1363.37     1343.56     27.01 o 
   0  -8   1     1817.01     1741.21     41.29 o 
   1  -8   1      125.61      164.80     19.61 o 
   2  -8   1     4700.52     4800.41     50.99 o 
   3  -8   1     1410.14     1483.16     30.34 o 
   4  -8   1     3259.95     3386.48     94.36 o 
   5  -8   1     1814.97     1808.66     88.67 o 
   6  -8   1      295.09      347.34     27.28 o 
   7  -8   1        8.74      -28.32     18.88 o 
   8  -8   1      611.07      488.44     90.88 o 
  -9  -7   1        1.92       21.95     42.29 o 
  -8  -7   1        7.32       26.88     23.74 o 
  -7  -7   1       80.52      125.49     18.64 o 
  -6  -7   1      613.74      715.90     31.38 o 
  -5  -7   1     1024.02      985.87     27.18 o 
  -4  -7   1      339.19      268.13     28.07 o 
  -3  -7   1      592.56      472.80     28.53 o 
  -2  -7   1       64.15       67.25     10.30 o 
  -1  -7   1      175.22      167.92     12.45 o 
   0  -7   1       22.97       55.95     24.11 o 
   1  -7   1     1371.37     1426.45     23.30 o 
   2  -7   1     1217.81     1177.67     15.74 o 
   3  -7   1       86.23       65.40     10.26 o 
   4  -7   1      279.27      365.15     22.80 o 
   5  -7   1      430.02      474.76     46.22 o 
   6  -7   1      801.06      901.23     52.70 o 
   7  -7   1       32.42       27.26     19.44 o 
   8  -7   1       22.14       25.25     16.72 o 
  -9  -6   1        0.15       44.64     22.68 o 
  -8  -6   1      246.10      394.23     16.70 o 
  -7  -6   1      267.82      301.87     31.27 o 
  -6  -6   1     1948.29     2189.13     50.00 o 
  -5  -6   1      323.60      333.78     37.79 o 
  -4  -6   1      925.25     1010.99     30.93 o 
  -3  -6   1      132.20      183.58     25.83 o 
  -2  -6   1     1361.86     1192.58     12.93 o 
  -1  -6   1     2394.64     2485.83     27.20 o 
   0  -6   1     3568.85     3218.30     53.71 o 
   1  -6   1      512.85      417.81     18.24 o 
   2  -6   1     5704.11     5900.96     75.30 o 
   3  -6   1      259.88      255.58     23.23 o 
   4  -6   1     1246.18     1224.76     31.04 o 
   5  -6   1       73.08       98.68     23.66 o 
   6  -6   1     1696.75     1791.71    155.28 o 
   7  -6   1      267.17      295.91     20.33 o 
   8  -6   1       51.25      -20.95     45.39 o 
  -9  -5   1       94.58      124.02     33.54 o 
  -8  -5   1      119.88      117.75     30.00 o 
  -7  -5   1       11.17       65.83     23.24 o 
  -6  -5   1       11.26       13.46     24.82 o 
  -5  -5   1      209.51      222.88     20.61 o 
  -4  -5   1     4690.85     5066.84     79.11 o 
  -3  -5   1     4764.04     5103.30     68.31 o 
  -2  -5   1      342.15      274.40     17.33 o 
  -1  -5   1      626.03      598.62     15.25 o 
   0  -5   1      196.94      175.15     13.76 o 
   1  -5   1       63.54      114.41     12.26 o 
   2  -5   1      679.09      683.34     21.80 o 
   3  -5   1     4435.51     4347.04     77.81 o 
   4  -5   1     3758.55     3873.91    269.47 o 
   5  -5   1      353.12      410.78     44.55 o 
   6  -5   1       17.67       30.28     21.86 o 
   7  -5   1       19.45       44.79     43.48 o 
   8  -5   1      238.23      283.93     49.47 o 
   9  -5   1       84.51      144.59     31.75 o 
 -10  -4   1      324.10      368.63     78.80 o 
  -9  -4   1        7.08      -56.70     38.35 o 
  -8  -4   1       95.37       91.25     38.72 o 
  -7  -4   1       10.22       -7.14     36.79 o 
  -6  -4   1      678.88      809.89     53.59 o 
  -5  -4   1       53.10       64.70     21.19 o 
  -4  -4   1     4033.08     4239.35     58.70 o 
  -3  -4   1      415.38      381.38     11.28 o 
  -2  -4   1     2637.30     2275.29    136.84 o 
  -1  -4   1      986.22     1091.83     32.58 o 
   0  -4   1    14013.94    14000.79    307.32 o 
   1  -4   1      409.51      289.40     18.11 o 
   2  -4   1     7602.90     7580.23    114.76 o 
   3  -4   1      446.94      463.75     13.17 o 
   4  -4   1    16050.41    16490.27    268.21 o 
   5  -4   1        1.32      -20.40     14.47 o 
   6  -4   1     1454.24     1434.96     85.88 o 
   7  -4   1      155.21      213.67     33.05 o 
   8  -4   1      333.34      238.88     31.76 o 
   9  -4   1       29.11       -1.61     19.63 o 
 -10  -3   1       40.62      -46.61     31.07 o 
  -9  -3   1       58.73       62.49     24.11 o 
  -8  -3   1       73.49        9.61     10.90 o 
  -7  -3   1       10.25       -9.12     10.34 o 
  -6  -3   1      523.44      501.71     32.29 o 
  -5  -3   1      724.58      570.47     44.38 o 
  -4  -3   1     1799.58     1726.91     89.19 o 
  -3  -3   1       93.65      120.44     14.02 o 
  -2  -3   1     3983.99     4194.60    224.41 o 
  -1  -3   1    10706.75    10545.95    385.15 o 
   0  -3   1     1536.59     1675.29     52.92 o 
   1  -3   1     1618.88     1493.91     29.58 o 
   2  -3   1    11256.82    11428.96    164.52 o 
   3  -3   1     1329.01     1282.50     62.12 o 
   4  -3   1      241.84      348.88     19.72 o 
   5  -3   1      106.22      179.89     44.37 o 
   6  -3   1     2182.65     2321.71    104.46 o 
   7  -3   1       54.33       11.73     19.15 o 
   8  -3   1      590.65      693.65     47.71 o 
   9  -3   1       10.07      -24.84     16.56 o 
  10  -3   1       12.54        8.03     64.92 o 
  -9  -2   1      202.87      187.40     19.76 o 
  -8  -2   1     2115.54     2090.55     82.76 o 
  -7  -2   1       14.53       40.99      9.70 o 
  -6  -2   1      149.15      157.98     20.35 o 
  -5  -2   1        1.19        4.93      9.30 o 
  -4  -2   1     5299.68     4819.67    197.95 o 
  -3  -2   1       54.91       32.44     10.39 o 
  -2  -2   1    41482.61    41446.16   2564.66 o 
   2  -2   1    26354.17    26538.56    882.41 o 
   3  -2   1      145.17       75.51     32.19 o 
   4  -2   1     3010.61     3119.92     82.40 o 
   5  -2   1      147.67      166.66     27.73 o 
   6  -2   1      579.87      527.98     14.55 o 
   7  -2   1       41.14       83.35     43.30 o 
   8  -2   1      266.03      190.04     16.62 o 
   9  -2   1      141.16      216.74     40.97 o 
  10  -2   1       16.54       56.13     38.74 o 
 -10  -1   1       34.28       42.71     21.37 o 
  -9  -1   1       18.27       12.98     29.43 o 
  -8  -1   1       35.06       28.91     14.44 o 
  -7  -1   1      271.81      310.14     36.14 o 
  -6  -1   1      172.75      213.87     17.31 o 
  -5  -1   1      244.82      229.69     17.39 o 
  -4  -1   1     1338.76     1285.58     58.10 o 
  -3  -1   1      404.25      332.16     19.57 o 
  -2  -1   1     1506.86     1510.29     77.45 o 
   2  -1   1     7143.44     6634.23    389.81 o 
   3  -1   1      144.23       83.95     11.56 o 
   4  -1   1     2369.71     2376.17    101.54 o 
   5  -1   1      727.72      636.84     27.14 o 
   6  -1   1     1537.83     1490.04     94.01 o 
   7  -1   1      173.18      170.00     20.87 o 
   8  -1   1      548.17      559.06     46.66 o 
   9  -1   1       54.77       38.25     25.39 o 
  10  -1   1      185.00      290.56     23.64 o 
 -10   0   1      448.07      424.63     49.09 o 
  -9   0   1        0.00       28.03     19.70 o 
  -8   0   1      168.03      154.50     22.68 o 
  -7   0   1        0.25        9.81     36.84 o 
  -6   0   1     4916.31     4870.94    250.59 o 
  -5   0   1        0.00        7.34     11.21 o 
  -4   0   1     7483.47     7352.07    492.73 o 
  -3   0   1        3.64        7.80     10.96 o 
   2   0   1     1408.73     1411.41     64.28 o 
   3   0   1        1.20        8.39     11.10 o 
   4   0   1     2174.82     2228.83     74.41 o 
   5   0   1        2.18      -19.14     12.76 o 
   6   0   1     3142.16     3004.14     94.07 o 
   7   0   1        8.83       17.78     32.27 o 
   8   0   1       30.86       30.62     26.92 o 
   9   0   1        2.72        2.71     15.47 o 
  10   0   1      182.55      333.34     54.83 o 
 -10   1   1        1.54       68.89     22.69 o 
  -9   1   1      130.56      173.09     20.89 o 
  -8   1   1       73.13       90.28     34.68 o 
  -7   1   1      164.42      211.39     32.18 o 
  -6   1   1      335.41      358.58     20.90 o 
  -5   1   1      456.91      425.22     30.21 o 
  -4   1   1      834.21      853.76     45.05 o 
  -3   1   1      549.81      452.12     16.91 o 
  -2   1   1     3440.08     3157.77    210.93 o 
   2   1   1     4100.63     4135.59    135.05 o 
   3   1   1       94.86       84.72     21.24 o 
   4   1   1     2690.72     2782.11     88.60 o 
   5   1   1      397.17      373.81     18.30 o 
   6   1   1     1840.24     1836.30     73.48 o 
   7   1   1      174.82      168.38     15.37 o 
   8   1   1      382.02      437.61     18.62 o 
   9   1   1       64.14       14.14     15.16 o 
  10   1   1      146.26      126.84     40.80 o 
 -10   2   1        8.93       30.48     62.88 o 
  -9   2   1      200.56      251.90     26.04 o 
  -8   2   1     2028.39     2000.19    100.30 o 
  -7   2   1       17.56       20.58     28.04 o 
  -6   2   1      400.05      432.14     13.35 o 
  -5   2   1        3.24      -23.90     18.75 o 
  -4   2   1     7329.12     7765.64    117.89 o 
  -3   2   1       59.95       15.97     13.44 o 
  -2   2   1    30620.58    31666.54    590.28 o 
   2   2   1    21457.28    22852.95    893.34 o 
   3   2   1       16.60       32.37      9.01 o 
   4   2   1     3276.89     3030.66    228.26 o 
   5   2   1      405.50      332.97     23.04 o 
   6   2   1      357.33      316.02     25.04 o 
   7   2   1      197.13      236.72     18.13 o 
   8   2   1      192.39      123.31     18.13 o 
   9   2   1      165.14      210.70     30.91 o 
 -10   3   1       57.04       44.54     91.72 o 
  -9   3   1       58.76      156.60     47.65 o 
  -8   3   1        2.41      -23.67     16.68 o 
  -7   3   1        4.02      179.51     46.89 o 
  -6   3   1      535.74      645.14     46.79 o 
  -5   3   1     1272.48     1292.37     31.00 o 
  -4   3   1     2707.61     2741.08     87.94 o 
  -3   3   1      115.36      133.42     17.53 o 
  -2   3   1      795.79      792.88     49.75 o 
  -1   3   1     5862.49     5639.70    119.18 o 
   0   3   1     5168.48     4870.83     70.88 o 
   1   3   1      512.99      564.41     36.23 o 
   2   3   1    10834.51    10897.07    247.59 o 
   3   3   1     1330.76     1252.95     53.00 o 
   4   3   1      678.33      724.69     52.58 o 
   5   3   1      712.57      613.14     43.58 o 
   6   3   1     2856.08     2812.45    117.96 o 
   7   3   1       53.39       22.08      8.41 o 
   8   3   1      333.31      337.49     34.03 o 
   9   3   1       39.98       26.99     17.78 o 
  10   3   1       25.10       -8.46     48.94 o 
  -9   4   1       52.92       65.19     83.09 o 
  -8   4   1       34.65       14.46     36.04 o 
  -7   4   1      124.47       88.32     19.14 o 
  -6   4   1      835.73      740.55     76.19 o 
  -5   4   1      251.69      232.01     16.09 o 
  -4   4   1     1542.76     1620.70     86.90 o 
  -3   4   1      344.76      277.10     20.58 o 
  -2   4   1      365.27      364.19     16.61 o 
  -1   4   1      452.21      493.79     21.75 o 
   0   4   1     4834.54     4578.94    122.89 o 
   1   4   1      448.85      337.85     10.54 o 
   2   4   1     3012.89     2990.20     55.74 o 
   3   4   1      877.58      935.69     25.77 o 
   4   4   1     9125.69     9826.57    129.86 o 
   5   4   1       20.94        7.05     17.27 o 
   6   4   1      912.14      887.41     40.04 o 
   7   4   1      426.10      398.19     53.48 o 
   8   4   1      147.01       83.29     12.30 o 
   9   4   1      153.51      333.99     51.24 o 
  10   4   1       16.68       70.13     54.29 o 
 -10   5   1      100.90      101.06     38.72 o 
  -9   5   1        4.41      -45.49     30.33 o 
  -8   5   1        3.34       -1.88     10.69 o 
  -7   5   1       14.16       19.72     34.17 o 
  -6   5   1      467.08      436.71     28.58 o 
  -5   5   1       31.36       65.45     23.25 o 
  -4   5   1     1393.43     1488.67     37.60 o 
  -3   5   1     2227.45     2263.46     49.42 o 
  -2   5   1     3667.62     3797.90     57.62 o 
  -1   5   1      740.93      776.05     15.32 o 
   0   5   1     2089.71     2081.37     47.28 o 
   1   5   1       32.68       31.33     16.97 o 
   2   5   1     1792.88     1775.48     35.14 o 
   3   5   1     1285.71     1396.33     35.73 o 
   4   5   1     4398.92     4437.91    147.73 o 
   5   5   1      279.57      359.43     14.31 o 
   6   5   1       42.04      122.67     64.40 o 
   7   5   1        3.40       85.42     50.15 o 
   8   5   1      285.63      392.02     96.81 o 
   9   5   1        0.88        2.78     42.10 o 
  -8   6   1      388.65      451.01     74.71 o 
  -7   6   1       86.09      128.35     50.35 o 
  -6   6   1     1444.29     1532.97     66.39 o 
  -5   6   1      631.09      567.15     48.37 o 
  -4   6   1     1454.22     1528.13     44.20 o 
  -3   6   1       72.03       43.63     55.64 o 
  -2   6   1     1895.38     1924.07     26.68 o 
  -1   6   1      394.72      411.23     31.50 o 
   0   6   1    12700.33    12932.62    231.26 o 
   1   6   1     1041.99     1093.28     27.15 o 
   2   6   1     3310.32     3016.27     90.18 o 
   3   6   1      139.56       96.53     29.98 o 
   4   6   1     1703.67     1858.29     29.44 o 
   5   6   1      351.32      395.90     24.97 o 
   6   6   1     1555.44     1610.74     31.24 o 
   7   6   1      152.13      287.33     49.59 o 
   8   6   1       17.70       38.50     18.67 o 
   9   6   1       32.04       60.98     24.05 o 
  -8   7   1       39.86       -1.68     18.56 o 
  -7   7   1       64.56       94.36     28.47 o 
  -6   7   1      293.74      329.08     25.96 o 
  -5   7   1      339.14      433.30     24.82 o 
  -4   7   1      877.22      848.42     39.16 o 
  -3   7   1      116.92      124.42     35.52 o 
  -2   7   1       27.46       43.44     24.48 o 
  -1   7   1      692.97      654.98     11.63 o 
   0   7   1     3854.77     3755.24     73.34 o 
   1   7   1     1455.57     1362.25     30.26 o 
   2   7   1     3106.66     2859.79     86.43 o 
   3   7   1       25.93       -0.28      7.05 o 
   4   7   1     2053.42     2070.50     57.09 o 
   5   7   1      473.85      514.01     14.56 o 
   6   7   1     1049.96     1096.39     50.77 o 
   7   7   1      110.78      172.11     37.00 o 
   8   7   1      231.04      337.13     16.70 o 
   9   7   1       24.64      -30.90     57.75 o 
  -8   8   1      390.35      482.78     31.82 o 
  -7   8   1      256.20      198.08     42.21 o 
  -6   8   1      102.62      184.66     34.63 o 
  -5   8   1        2.26       31.08     17.26 o 
  -4   8   1       35.19      139.79     54.39 o 
  -3   8   1      100.21       92.46     14.91 o 
  -2   8   1     2393.22     2577.13     43.65 o 
  -1   8   1     1164.98     1267.84     32.11 o 
   0   8   1     2095.85     2102.42     26.80 o 
   1   8   1      270.60      287.78     17.97 o 
   2   8   1     1234.37     1263.06     23.53 o 
   3   8   1      766.69      694.85     24.90 o 
   4   8   1      745.79      760.48     58.01 o 
   5   8   1      362.99      358.72     20.92 o 
   6   8   1       98.41      173.79     52.53 o 
   7   8   1       33.58       -0.57     47.18 o 
   8   8   1      248.34      260.01     28.15 o 
  -7   9   1       42.78       10.06     24.02 o 
  -6   9   1      317.92      359.58     33.64 o 
  -5   9   1      130.62      253.69     27.81 o 
  -4   9   1      270.49      299.97     27.28 o 
  -3   9   1       44.32       49.49     23.57 o 
  -2   9   1     1447.62     1485.17     26.29 o 
  -1   9   1      809.87      828.91     30.10 o 
   0   9   1      383.13      373.80     15.75 o 
   1   9   1      180.32      184.28     13.26 o 
   2   9   1     1045.06     1077.57     20.11 o 
   3   9   1      417.72      451.29     41.02 o 
   4   9   1       12.34      -56.46     37.64 o 
   5   9   1        0.84       63.04     26.47 o 
   6   9   1       86.82      131.03     32.05 o 
   7   9   1       32.97      -16.01     38.28 o 
   8   9   1      211.46      123.67     56.93 o 
  -7  10   1      146.59       42.78     36.76 o 
  -6  10   1       27.86      -33.64     30.39 o 
  -5  10   1      213.08      243.08     81.83 o 
  -4  10   1      762.96      878.92     57.15 o 
  -3  10   1      363.87      286.70     23.02 o 
  -2  10   1      448.18      437.01     20.55 o 
  -1  10   1       85.32      121.43     20.63 o 
   0  10   1     1771.82     1900.15     59.94 o 
   1  10   1     1569.49     1619.91     55.29 o 
   2  10   1      460.23      494.66     34.55 o 
   3  10   1       53.68       99.45     30.18 o 
   4  10   1      114.35      100.93     58.94 o 
   5  10   1       29.89      135.25     53.50 o 
   6  10   1      146.99      216.61     45.02 o 
   7  10   1      375.93      400.45     62.84 o 
  -6  11   1      330.27      144.25     48.87 o 
  -5  11   1       33.62       29.68     20.52 o 
  -4  11   1      268.05      267.67     76.04 o 
  -3  11   1      646.86      769.46     40.38 o 
  -2  11   1       28.16       72.00     29.76 o 
  -1  11   1      371.85      384.44     32.52 o 
   0  11   1      864.22      832.98     25.82 o 
   1  11   1      750.10      799.45     24.24 o 
   2  11   1       77.16      103.24     22.13 o 
   3  11   1      343.77      394.90     14.00 o 
   4  11   1      104.28       85.58     20.08 o 
   5  11   1        3.68      -31.96     30.11 o 
   6  11   1      128.97      190.84     32.56 o 
  -5  12   1        9.77      -61.40     41.29 o 
  -4  12   1       32.88       74.26     45.20 o 
  -3  12   1      261.45      298.32     54.02 o 
  -2  12   1      375.75      428.76     27.29 o 
  -1  12   1      617.96      565.59     23.82 o 
   0  12   1       44.57      190.78     37.97 o 
   1  12   1       87.41      140.09     23.42 o 
   2  12   1       72.69      133.95     44.82 o 
   3  12   1      216.67      245.32     85.06 o 
   4  12   1        4.04      -27.14     43.05 o 
   5  12   1      196.98      169.37     37.84 o 
  -3  13   1       38.25       73.08     24.96 o 
  -2  13   1      179.63      235.76     40.46 o 
  -1  13   1      517.81      618.79     50.32 o 
   0  13   1       22.09      103.37     38.56 o 
   1  13   1      338.78      343.65     50.33 o 
   2  13   1      265.46      280.60    122.45 o 
   3  13   1        0.81      -30.60     31.07 o 
   4  13   1       27.46       43.83     55.88 o 
  -1  14   1      145.28      258.52     50.50 o 
   0  14   1       69.10      148.19     94.65 o 
   1  14   1       80.34       61.75    117.61 o 
  -1 -14   2       71.06      159.41     32.90 o 
   0 -14   2      173.27      244.43     30.68 o 
   1 -14   2        2.66       79.75     32.53 o 
   2 -14   2       28.77       68.64     29.04 o 
  -4 -13   2       23.36       65.78     30.17 o 
  -3 -13   2      104.43      101.68     38.29 o 
  -1 -13   2      710.98      696.86     27.60 o 
   0 -13   2      136.55      184.98     28.28 o 
   1 -13   2      375.50      370.03     40.65 o 
   2 -13   2       15.75       52.93     33.14 o 
   3 -13   2       20.12      145.88     47.25 o 
  -5 -12   2        3.77      -30.88     26.16 o 
  -4 -12   2      282.44      340.17    123.10 o 
  -3 -12   2       79.37       82.84     15.39 o 
  -2 -12   2      444.93      484.62     17.39 o 
  -1 -12   2      172.11      234.54     31.50 o 
   0 -12   2      303.60      324.83     32.32 o 
   1 -12   2      144.76      197.19     16.98 o 
   2 -12   2      328.99      432.44     25.51 o 
   3 -12   2      221.23      237.22     18.55 o 
   4 -12   2       37.65       31.13     50.27 o 
   5 -12   2      167.14      137.01     31.48 o 
  -6 -11   2      400.05      405.49     35.56 o 
  -5 -11   2       80.59       29.51     32.33 o 
  -4 -11   2      200.70      185.13     49.21 o 
  -3 -11   2      718.76      720.69     51.35 o 
  -2 -11   2        2.73       14.90      9.61 o 
  -1 -11   2      360.53      338.95     13.19 o 
   0 -11   2      819.35      829.86     36.27 o 
   1 -11   2      984.26      968.66     29.31 o 
   2 -11   2       93.59       97.09     15.76 o 
   3 -11   2      945.82      996.59     28.47 o 
   4 -11   2      181.65      167.21     40.79 o 
   5 -11   2       12.37      -32.71     21.80 o 
   6 -11   2      108.45      -19.70     39.74 o 
  -7 -10   2      173.88      193.19     28.18 o 
  -6 -10   2      198.68      296.78     30.28 o 
  -5 -10   2      145.15      140.57     36.30 o 
  -4 -10   2      928.21      916.88     95.73 o 
  -3 -10   2      110.08      155.70     40.78 o 
  -2 -10   2      426.69      451.08     24.80 o 
  -1 -10   2       42.25       73.11     30.81 o 
   0 -10   2     2034.50     2164.78     55.22 o 
   1 -10   2     1040.25     1152.95     21.83 o 
   2 -10   2      933.49      915.92     48.89 o 
   3 -10   2       97.17       87.22     30.56 o 
   4 -10   2       46.48       97.41     35.06 o 
   5 -10   2       77.17      219.92    112.77 o 
   6 -10   2      130.10       13.06     37.30 o 
   7 -10   2      232.02      271.95     28.46 o 
  -7  -9   2      194.50      249.15     24.32 o 
  -6  -9   2       95.73      151.60     23.59 o 
  -5  -9   2      489.35      667.88     88.19 o 
  -4  -9   2      142.89      247.02    109.76 o 
  -3  -9   2       82.02      114.40     22.27 o 
  -2  -9   2      938.30      971.12     20.82 o 
  -1  -9   2     1213.82     1178.63     21.42 o 
   0  -9   2      121.65      141.54      9.08 o 
   1  -9   2      369.46      370.32     10.64 o 
   2  -9   2     1140.51     1096.83     38.12 o 
   3  -9   2      197.32      283.80     34.68 o 
   4  -9   2       11.88       35.95     12.58 o 
   5  -9   2       10.11      -19.21     18.00 o 
   6  -9   2       55.14        6.02     23.29 o 
   7  -9   2        4.98      -27.24     21.23 o 
   8  -9   2      191.03      226.51     58.66 o 
  -8  -8   2      401.07      388.09     19.98 o 
  -7  -8   2      344.74      379.05     68.81 o 
  -6  -8   2      111.89      163.21     40.99 o 
  -5  -8   2        0.26       10.33     25.73 o 
  -4  -8   2       86.67       12.79     46.23 o 
  -3  -8   2      155.54      185.63     10.61 o 
  -2  -8   2     2606.55     2573.58     56.10 o 
  -1  -8   2     1133.33     1149.52     19.54 o 
   0  -8   2     2175.27     2169.87     65.31 o 
   1  -8   2      183.87      233.56     20.55 o 
   2  -8   2     1615.55     1707.50     21.89 o 
   3  -8   2      756.55      704.20     17.93 o 
   4  -8   2      896.12      972.84     56.45 o 
   5  -8   2      386.05      429.22     58.70 o 
   6  -8   2      132.66      141.03     23.92 o 
   7  -8   2       10.73      -33.10     22.07 o 
   8  -8   2      235.69      209.51     30.80 o 
  -9  -7   2       55.90       61.67     65.05 o 
  -8  -7   2       36.78       25.09     25.48 o 
  -7  -7   2       99.94      172.79     37.90 o 
  -6  -7   2      293.91      286.62     14.45 o 
  -5  -7   2      407.41      404.39     29.41 o 
  -4  -7   2      678.29      789.72     19.34 o 
  -3  -7   2      165.93      141.48     14.56 o 
  -2  -7   2       10.86       48.37     32.01 o 
  -1  -7   2      706.45      643.85     17.18 o 
   0  -7   2     4617.79     4343.55     89.40 o 
   1  -7   2     1547.43     1532.19     23.25 o 
   2  -7   2     2279.06     2218.91     27.13 o 
   3  -7   2       25.80       58.40     18.96 o 
   4  -7   2     2180.84     2134.76     49.93 o 
   5  -7   2      344.70      329.19     12.23 o 
   6  -7   2      944.65      948.66     22.24 o 
   7  -7   2       93.15        5.67     17.54 o 
   8  -7   2      240.64      193.19     24.64 o 
   9  -7   2       17.06       40.07     34.18 o 
  -9  -6   2        8.83       38.29     30.87 o 
  -8  -6   2      283.73      308.99     29.55 o 
  -7  -6   2       47.37       59.03     15.65 o 
  -6  -6   2     1101.86     1225.84     23.79 o 
  -5  -6   2      684.31      706.19     28.01 o 
  -4  -6   2     1522.94     1655.57     27.11 o 
  -3  -6   2       41.46       85.34     11.62 o 
  -2  -6   2     2110.95     1965.24     44.40 o 
  -1  -6   2      111.73      126.61     24.07 o 
   0  -6   2    11433.22    11986.86    191.32 o 
   1  -6   2     1823.21     1743.17     46.52 o 
   2  -6   2     2897.17     2737.33     65.26 o 
   3  -6   2       11.41       18.89     27.17 o 
   4  -6   2     1525.48     1468.67     46.17 o 
   5  -6   2      471.65      516.62     25.40 o 
   6  -6   2     1442.10     1338.28     30.02 o 
   7  -6   2       72.43      133.69     28.01 o 
   8  -6   2       11.83       -6.23     39.16 o 
  -9  -5   2        9.56        7.86     28.61 o 
  -8  -5   2       15.57       21.40     11.37 o 
  -7  -5   2       71.16      113.49     64.76 o 
  -6  -5   2      917.41     1040.59     21.11 o 
  -5  -5   2       25.33       31.22      9.99 o 
  -4  -5   2      274.62      317.46     37.51 o 
  -3  -5   2     1631.87     1763.54     52.56 o 
  -2  -5   2     6362.36     6153.38    189.42 o 
  -1  -5   2      639.33      619.90     17.44 o 
   0  -5   2     2517.92     2585.50     36.58 o 
   1  -5   2       91.23      122.24      6.42 o 
   2  -5   2     2504.80     2362.87     74.84 o 
   3  -5   2      463.51      523.27     27.15 o 
   4  -5   2     4291.87     4231.70    205.82 o 
   5  -5   2      340.85      301.27     42.69 o 
   6  -5   2      157.37      218.24     33.84 o 
   8  -5   2      391.62      389.59     50.16 o 
 -10  -4   2      263.75      306.76     34.28 o 
  -9  -4   2       58.69      116.38     51.68 o 
  -8  -4   2        9.35        6.40      9.00 o 
  -7  -4   2      362.69      367.96     41.67 o 
  -6  -4   2     1128.63     1109.45     44.38 o 
  -5  -4   2      121.56      146.33     46.13 o 
  -4  -4   2      554.36      576.29     13.93 o 
  -3  -4   2      338.44      385.71     10.82 o 
  -2  -4   2      161.22      161.52     15.55 o 
  -1  -4   2        8.22        0.52      8.86 o 
   0  -4   2     2400.31     2277.11     38.33 o 
   1  -4   2      226.66      159.73     14.41 o 
   2  -4   2      477.41      428.58     12.70 o 
   3  -4   2      628.20      596.87     22.82 o 
   4  -4   2     2772.01     2937.23    130.81 o 
   5  -4   2      139.68      173.55     22.26 o 
   6  -4   2      401.57      416.37     41.59 o 
   7  -4   2      365.23      263.39     34.31 o 
   8  -4   2       43.04      -17.25     11.50 o 
 -10  -3   2       87.41      279.23     65.59 o 
  -9  -3   2       14.53       14.31     17.72 o 
  -8  -3   2       66.92        8.26      9.35 o 
  -7  -3   2      447.90      424.61     30.92 o 
  -6  -3   2       22.54       19.92      5.89 o 
  -5  -3   2     2182.16     2031.21     84.68 o 
  -4  -3   2     5185.21     5366.95    152.58 o 
  -3  -3   2       57.15      116.64     17.28 o 
  -2  -3   2      201.20      160.43     55.30 o 
  -1  -3   2     1501.32     1483.13     36.39 o 
   0  -3   2     8429.24     8433.67    124.90 o 
   1  -3   2      318.96      382.76     23.33 o 
   2  -3   2     8747.80     8325.24    184.16 o 
   3  -3   2      604.00      570.55     36.50 o 
   4  -3   2     4553.60     4888.64    114.77 o 
   5  -3   2      959.81      984.50     23.48 o 
   6  -3   2     2966.11     3122.22    160.26 o 
   7  -3   2      340.12      378.68     30.76 o 
   8  -3   2      217.15      321.24     28.22 o 
   9  -3   2       30.92       35.52     24.22 o 
  10  -3   2       95.12      174.98     53.48 o 
  -9  -2   2       51.70      -15.26     34.66 o 
  -8  -2   2     1462.02     1466.02     60.08 o 
  -7  -2   2       23.79       19.26     14.92 o 
  -6  -2   2      923.75      878.22     29.97 o 
  -5  -2   2      165.10      161.50     20.36 o 
  -4  -2   2     8355.24     7509.80    355.19 o 
  -3  -2   2       45.43       65.88     17.51 o 
  -2  -2   2    12802.03    11729.24    742.54 o 
   1  -2   2      877.27     1167.42    124.55 o 
   2  -2   2    23754.52    23986.77    443.79 o 
   3  -2   2       21.01       -0.78     12.74 o 
   4  -2   2     1057.06     1026.80     54.98 o 
   5  -2   2     1120.50     1165.30     48.25 o 
   6  -2   2       97.08       92.38     23.33 o 
   7  -2   2       12.23       39.23     29.60 o 
   8  -2   2      248.67      205.39     24.20 o 
   9  -2   2       66.55       78.66     49.92 o 
  10  -2   2       11.82      -14.75     24.05 o 
 -10  -1   2      121.05       98.69    116.87 o 
  -9  -1   2        9.72       -6.61     11.68 o 
  -8  -1   2      341.69      282.06     34.90 o 
  -7  -1   2      280.14      254.27     22.41 o 
  -6  -1   2     1282.56     1284.94     53.24 o 
  -5  -1   2        7.82      -12.23     17.27 o 
  -4  -1   2     2166.89     1932.62     78.88 o 
  -3  -1   2     1202.63      974.62     56.89 o 
  -2  -1   2     5798.98     5021.24    220.12 o 
   2  -1   2    12631.88    13107.25    169.07 o 
   3  -1   2      455.52      455.31     16.96 o 
   4  -1   2     6242.46     6340.66    337.08 o 
   5  -1   2      620.04      639.99     17.69 o 
   6  -1   2     1947.86     2119.45     32.14 o 
   7  -1   2       10.78        4.06     30.38 o 
   8  -1   2      613.73      662.56     71.59 o 
   9  -1   2      221.16      223.93     20.95 o 
  10  -1   2      156.73      266.79     25.29 o 
 -10   0   2      361.09      483.63     44.35 o 
  -9   0   2        0.31      -34.93     24.17 o 
  -8   0   2       81.72      150.43     51.61 o 
  -7   0   2        0.69       19.56     14.73 o 
  -6   0   2     4830.00     5001.74    127.27 o 
  -5   0   2        4.61       10.78     12.16 o 
  -4   0   2     2574.68     2614.83     52.72 o 
  -3   0   2       13.57       13.67      9.88 o 
  -2   0   2    16523.63    14848.38    825.69 o 
   2   0   2     1587.75     1731.81     52.31 o 
   3   0   2        0.04        7.84      8.77 o 
   4   0   2     1501.61     1608.34     78.92 o 
   5   0   2       24.48       27.08     11.46 o 
   6   0   2        1.63      -21.23     22.96 o 
   7   0   2        0.34       77.17     46.38 o 
   8   0   2       41.99       14.53     17.99 o 
   9   0   2        4.52       -9.40     22.67 o 
  10   0   2      313.46      229.95     45.19 o 
 -10   1   2      125.56      113.33     46.96 o 
  -9   1   2       16.63       36.52     52.95 o 
  -8   1   2      281.82      342.63     38.26 o 
  -7   1   2      125.46      171.65     42.67 o 
  -6   1   2     1483.56     1594.29     26.85 o 
  -5   1   2       34.19       -5.72     16.89 o 
  -4   1   2     2699.80     2635.16    111.96 o 
  -3   1   2      485.15      406.59     19.13 o 
  -2   1   2     4124.46     4052.84    139.66 o 
   2   1   2    15466.53    15637.89    385.89 o 
   3   1   2      248.94      230.35     18.20 o 
   4   1   2     7147.22     6983.91    198.83 o 
   5   1   2      857.89      823.68     40.14 o 
   6   1   2     1626.70     1580.82     93.03 o 
   7   1   2       46.08       89.93     60.77 o 
   8   1   2      898.52      817.81     66.32 o 
   9   1   2       95.30       63.68     18.05 o 
  10   1   2      155.86       51.42     43.66 o 
 -10   2   2       15.69      -35.28     23.52 o 
  -9   2   2       14.60      -25.66     17.11 o 
  -8   2   2     1278.15     1363.60     55.79 o 
  -7   2   2       10.50       -7.70     29.36 o 
  -6   2   2      888.52      979.90     50.77 o 
  -5   2   2      239.64      189.06     28.54 o 
  -4   2   2     6145.64     5774.35    384.18 o 
  -3   2   2      102.95       74.29      8.66 o 
  -2   2   2    10508.30    10169.89    297.42 o 
  -1   2   2      910.04     1024.55     28.36 o 
   1   2   2     6952.66     7436.69    180.87 o 
   2   2   2    18702.42    19579.54    372.68 o 
   3   2   2       14.04       14.21      8.59 o 
   4   2   2      207.28      195.04     18.21 o 
   5   2   2     1656.72     1566.44     42.61 o 
   6   2   2       44.70       36.81     18.79 o 
   7   2   2       26.48       39.58     16.35 o 
   8   2   2      348.77      306.57     12.35 o 
   9   2   2       35.08       35.79     27.08 o 
 -10   3   2       48.58       53.88     40.62 o 
  -9   3   2       61.32       87.03     45.42 o 
  -8   3   2      106.84      132.12     24.99 o 
  -7   3   2      219.65      313.65     16.04 o 
  -6   3   2      167.18      208.65     18.67 o 
  -5   3   2     1580.08     1546.05     71.19 o 
  -4   3   2     6841.72     6854.30    154.40 o 
  -3   3   2       61.47       55.41      7.30 o 
  -2   3   2      939.87      784.44     29.23 o 
  -1   3   2      326.88      363.15     35.03 o 
   0   3   2     6856.19     6905.33    154.81 o 
   1   3   2      508.37      552.79     34.08 o 
   2   3   2     8868.10     8572.71    214.04 o 
   3   3   2      149.42      207.12      8.38 o 
   4   3   2     3851.91     3958.42    150.62 o 
   5   3   2      426.45      385.67     36.56 o 
   6   3   2     2707.87     2453.67     98.81 o 
   7   3   2      368.30      352.09     40.07 o 
   8   3   2      137.66      139.84     26.82 o 
   9   3   2       28.22       18.38     14.57 o 
  10   3   2      129.83      124.89     53.34 o 
 -10   4   2      180.00       55.37     44.41 o 
  -9   4   2       48.69       59.81     43.84 o 
  -8   4   2       41.26       88.26     39.59 o 
  -7   4   2      329.38      389.49     26.80 o 
  -6   4   2     1598.74     1529.26     67.31 o 
  -5   4   2       15.97        7.40      9.69 o 
  -4   4   2      352.15      292.91      8.82 o 
  -3   4   2      178.88      192.27     13.59 o 
  -2   4   2     1033.63     1118.05     19.29 o 
  -1   4   2      556.74      513.08     11.52 o 
   0   4   2      956.14      836.27     17.42 o 
   1   4   2        3.42       -1.29     15.37 o 
   2   4   2      254.36      230.10      9.88 o 
   3   4   2     1131.47     1073.59     40.47 o 
   4   4   2        5.64       23.42     14.09 o 
   5   4   2        6.62       14.19     19.31 o 
   6   4   2      136.84      117.56     24.70 o 
   7   4   2      325.97      248.60     15.17 o 
   8   4   2       33.90       65.76     35.92 o 
   9   4   2      188.43      314.23     49.28 o 
  10   4   2        5.04      -10.42     50.57 o 
  -9   5   2       23.87       36.89     33.20 o 
  -8   5   2      116.88      116.33     28.56 o 
  -7   5   2       42.17       56.94     24.04 o 
  -6   5   2     2495.94     2587.23    110.82 o 
  -5   5   2       26.23       94.26     23.46 o 
  -4   5   2      717.99      667.67     31.93 o 
  -3   5   2      601.70      597.42     41.72 o 
  -2   5   2    13738.15    13828.68    163.28 o 
  -1   5   2      233.65      254.10      8.10 o 
   0   5   2     3094.05     3110.27     52.64 o 
   1   5   2       92.96      109.90      9.98 o 
   2   5   2     3063.98     3040.85     50.15 o 
   3   5   2      292.25      288.54     20.73 o 
   4   5   2     6076.12     6275.59    124.12 o 
   5   5   2       94.81      158.62     78.69 o 
   6   5   2      227.61      312.46     52.12 o 
   7   5   2        3.42       49.01     19.29 o 
   8   5   2      406.13      447.19     73.55 o 
   9   5   2       69.16       59.87     25.77 o 
  -9   6   2       31.39       37.21     24.36 o 
  -8   6   2       66.78      188.95    103.86 o 
  -7   6   2       98.14       89.88     42.73 o 
  -6   6   2      181.89      320.07     52.56 o 
  -5   6   2      283.37      285.46     29.35 o 
  -4   6   2     1319.90     1442.59     69.11 o 
  -3   6   2      383.53      418.79     13.38 o 
  -2   6   2      196.37      187.63     60.72 o 
  -1   6   2     2034.04     2167.89     40.01 o 
   0   6   2     1022.14      919.44     23.32 o 
   1   6   2     4280.55     4375.49     72.41 o 
   2   6   2      353.82      298.43     16.52 o 
   3   6   2       10.33        0.07      5.61 o 
   4   6   2      588.35      583.23     13.23 o 
   5   6   2     1477.93     1587.13     70.62 o 
   6   6   2      344.60      380.85     45.17 o 
   7   6   2       28.80       53.62     16.87 o 
   8   6   2       16.75       25.17     13.21 o 
   9   6   2        0.78       13.26     38.28 o 
  -8   7   2       55.32       35.00     22.07 o 
  -7   7   2       79.37       89.90     18.58 o 
  -6   7   2      166.64      255.51     76.14 o 
  -5   7   2       67.85       53.92     17.21 o 
  -4   7   2     1842.98     1758.85     45.27 o 
  -3   7   2       17.83       25.35     17.26 o 
  -2   7   2     1537.51     1498.37     41.86 o 
  -1   7   2        3.54       12.00      6.76 o 
   0   7   2     7188.96     7344.46    167.09 o 
   1   7   2       57.68       63.92     25.37 o 
   2   7   2     1341.80     1283.85     38.06 o 
   3   7   2        2.58       27.60     19.94 o 
   4   7   2      566.25      566.79     39.82 o 
   5   7   2      335.82      384.56     30.03 o 
   6   7   2     1350.45     1395.65     44.06 o 
   7   7   2        0.91       12.63     25.47 o 
   8   7   2        7.61      -22.30     21.73 o 
   9   7   2       77.79      100.04     38.52 o 
  -8   8   2      114.07      135.36     69.35 o 
  -7   8   2       52.46       14.25     20.07 o 
  -6   8   2      211.48      215.47     59.48 o 
  -5   8   2      105.50       80.35     23.08 o 
  -4   8   2      273.99      274.74     15.16 o 
  -3   8   2      326.68      293.10     18.05 o 
  -2   8   2      926.73      961.68     20.06 o 
  -1   8   2     1806.21     1749.12     23.07 o 
   0   8   2      428.84      488.54     20.06 o 
   1   8   2       27.60       34.54     18.56 o 
   2   8   2      361.60      351.95      9.21 o 
   3   8   2     1848.69     1806.05     87.59 o 
   4   8   2       73.68      131.45     38.85 o 
   5   8   2        7.68       53.91     19.54 o 
   6   8   2       48.92       35.04     11.26 o 
   7   8   2      104.57      149.84     48.48 o 
   8   8   2        7.14      -21.25     21.30 o 
  -7   9   2       30.46       39.65     18.75 o 
  -6   9   2      446.55      452.08     22.15 o 
  -5   9   2       22.94       -6.40     29.46 o 
  -4   9   2      688.36      651.88     39.83 o 
  -3   9   2        9.53       29.04     22.62 o 
  -2   9   2     3010.33     3011.23     44.85 o 
  -1   9   2        2.61       34.57     10.03 o 
   0   9   2      771.29      775.39     27.32 o 
   1   9   2        1.68       -9.55     11.70 o 
   2   9   2      909.31      920.86     23.04 o 
   3   9   2     1096.45     1036.19     45.95 o 
   4   9   2      699.96      786.02    131.51 o 
   5   9   2      223.37      216.57     26.19 o 
   6   9   2      434.65      388.02     37.79 o 
   7   9   2       77.00      104.38     38.71 o 
   8   9   2      245.19      252.28     33.09 o 
  -6  10   2        4.70      -51.28     34.18 o 
  -5  10   2      516.66      509.13     48.40 o 
  -4  10   2      260.10      294.77     29.43 o 
  -3  10   2      559.84      549.78     31.73 o 
  -2  10   2       99.99      150.53     21.47 o 
  -1  10   2      483.70      520.80     26.77 o 
   0  10   2      344.20      487.25     16.95 o 
   1  10   2     2243.08     2268.78     66.75 o 
   2  10   2       59.35       99.01     29.17 o 
   3  10   2      117.33      138.54     29.06 o 
   4  10   2      471.12      415.05     25.48 o 
   5  10   2      147.21      228.62     29.83 o 
   6  10   2        4.75        1.61     87.05 o 
   7  10   2      281.80      327.93     48.57 o 
  -6  11   2       55.47      -41.83     27.89 o 
  -5  11   2      230.66      231.33     28.22 o 
  -4  11   2      404.39      381.84     41.69 o 
  -3  11   2      287.90      349.50     29.98 o 
  -2  11   2      204.04      255.39     37.66 o 
  -1  11   2        5.00       62.66     26.48 o 
   0  11   2      271.44      322.69     31.01 o 
   1  11   2        0.67       23.79     22.60 o 
   2  11   2      116.62      184.26     18.84 o 
   3  11   2        0.04       11.76     14.61 o 
   4  11   2      743.39      841.09    118.54 o 
   5  11   2      165.66      257.91     25.57 o 
   6  11   2      128.47      183.30     73.33 o 
  -5  12   2       99.40       84.04     32.85 o 
  -4  12   2        6.35       23.90     30.58 o 
  -3  12   2      304.80      288.62     53.69 o 
  -2  12   2      144.07      194.98     12.98 o 
  -1  12   2      645.79      689.68     45.40 o 
   0  12   2       47.45       33.21     20.95 o 
   1  12   2      128.81      188.08     25.39 o 
   2  12   2        4.42       46.08     18.01 o 
   3  12   2      321.10      246.96     66.85 o 
   4  12   2        9.38       53.79     55.85 o 
   5  12   2      170.69      235.48     34.83 o 
  -3  13   2        1.30       47.59     36.55 o 
  -2  13   2      517.81      494.90     81.18 o 
  -1  13   2       87.91      147.61     45.79 o 
   0  13   2      336.62      353.17     47.11 o 
   1  13   2        1.47       69.08     29.10 o 
   2  13   2      526.38      628.27     26.45 o 
   3  13   2       96.03       69.52     42.38 o 
   4  13   2      170.73      245.28     28.24 o 
  -1  14   2      159.23      372.57     83.40 o 
   0  14   2        2.45      140.86     81.20 o 
   1  14   2      215.81      225.37     26.26 o 
  -1 -14   3      156.86      175.73     32.97 o 
   0 -14   3       75.79      131.79     21.17 o 
   1 -14   3       86.31      221.08     68.78 o 
   2 -14   3       26.59        2.44     46.17 o 
  -4 -13   3       56.58      205.24     34.96 o 
  -3 -13   3       36.19      -66.41     44.27 o 
  -2 -13   3      262.34      250.80     24.71 o 
  -1 -13   3      469.63      459.83     27.60 o 
   0 -13   3       79.13      130.80     40.36 o 
   1 -13   3      219.11      266.59     42.68 o 
   2 -13   3      362.38      499.57    132.20 o 
   3 -13   3        2.91       84.11     69.22 o 
  -5 -12   3       46.14        8.09     31.75 o 
  -4 -12   3       22.70       13.20     46.98 o 
  -3 -12   3      406.45      309.23     20.00 o 
  -2 -12   3      249.10      270.35     37.51 o 
  -1 -12   3      683.11      620.86     25.47 o 
   0 -12   3        6.95       26.56     19.30 o 
   1 -12   3       75.55       75.20     16.53 o 
   2 -12   3       62.22       33.98     14.43 o 
   3 -12   3      185.81      143.05     32.01 o 
   4 -12   3        0.94       33.39     36.39 o 
   5 -12   3      163.88       52.53     38.72 o 
  -6 -11   3      177.63      206.87     42.31 o 
  -5 -11   3       52.15      123.89     25.93 o 
  -4 -11   3      256.90      256.99     23.27 o 
  -3 -11   3      630.38      573.42     28.60 o 
  -2 -11   3       49.83       84.02     10.15 o 
  -1 -11   3      120.38      161.38     14.68 o 
   0 -11   3      707.76      734.50     29.85 o 
   1 -11   3      248.35      212.97     19.47 o 
   2 -11   3       22.73       62.97     27.20 o 
   3 -11   3       20.29       39.15     30.30 o 
   4 -11   3      291.36      342.71     63.02 o 
  -7 -10   3       48.07      116.94     62.48 o 
  -6 -10   3       13.22       48.49     14.51 o 
  -5 -10   3      537.85      506.79     44.98 o 
  -4 -10   3      402.08      397.36     20.66 o 
  -3 -10   3      577.93      524.53     40.78 o 
  -2 -10   3      329.34      323.87     30.91 o 
  -1 -10   3      389.23      414.68     32.76 o 
   0 -10   3      805.64      921.30     35.81 o 
   1 -10   3     1846.47     1910.86     42.60 o 
   2 -10   3       21.32       56.19     63.33 o 
   3 -10   3       32.68        9.68     15.50 o 
   4 -10   3      602.48      516.77     23.47 o 
   5 -10   3       47.96      124.48     46.22 o 
   6 -10   3        3.00      -31.75     23.39 o 
   7 -10   3      249.53      156.23     38.11 o 
  -8  -9   3      287.89      309.96     39.10 o 
  -7  -9   3       43.95       89.02     42.51 o 
  -6  -9   3      403.34      509.54     84.89 o 
  -5  -9   3       23.47       42.90     70.09 o 
  -4  -9   3      602.31      578.60     40.47 o 
  -3  -9   3       48.17       58.01     20.25 o 
  -2  -9   3     2971.15     2770.12     48.47 o 
  -1  -9   3       30.66       20.38     10.51 o 
   0  -9   3      537.89      535.77     18.51 o 
   1  -9   3        1.32       -0.29     13.29 o 
   2  -9   3      995.78     1010.02     29.58 o 
   3  -9   3      904.60      842.37     27.95 o 
   4  -9   3      218.57      336.81     38.04 o 
   5  -9   3      147.20      103.15     31.52 o 
   6  -9   3      415.48      413.97     61.40 o 
   7  -9   3       37.10       74.80     21.73 o 
   8  -9   3      311.90      244.17     35.49 o 
  -8  -8   3       92.77       28.73     27.50 o 
  -7  -8   3      107.49      214.88     39.04 o 
  -6  -8   3      181.11      271.40     19.31 o 
  -5  -8   3       81.50      129.99     48.91 o 
  -4  -8   3      239.50      291.41     27.57 o 
  -3  -8   3      453.30      398.01     30.51 o 
  -2  -8   3     1129.22     1053.55     26.84 o 
  -1  -8   3     1515.26     1536.39     61.41 o 
   0  -8   3      190.06      252.67     13.62 o 
   1  -8   3       41.27       56.80     17.23 o 
   2  -8   3      339.22      377.08     18.43 o 
   3  -8   3     1720.79     1641.89     53.99 o 
   4  -8   3        4.00      105.56     39.49 o 
   5  -8   3       39.67       44.71     34.45 o 
   6  -8   3       17.35       41.88     76.80 o 
   7  -8   3       59.72        1.42     23.56 o 
   8  -8   3        2.10       63.50     36.42 o 
  -9  -7   3       90.35      186.50     31.72 o 
  -8  -7   3       36.49      122.11     43.64 o 
  -7  -7   3      125.68      170.58     27.48 o 
  -6  -7   3      254.01      320.71     18.39 o 
  -5  -7   3      120.39      134.42     43.22 o 
  -4  -7   3     1635.55     1708.95     77.69 o 
  -3  -7   3       78.01      102.07     16.12 o 
  -2  -7   3     1662.42     1592.42     39.56 o 
  -1  -7   3        9.12        5.83     10.45 o 
   0  -7   3     7086.96     7408.98     75.58 o 
   1  -7   3       26.07       65.65     33.93 o 
   2  -7   3     1423.03     1337.18     33.74 o 
   3  -7   3        0.03      -18.26     12.17 o 
   4  -7   3      701.52      768.23     20.50 o 
   5  -7   3      248.03      304.15     22.66 o 
   6  -7   3     1368.66     1445.67    123.64 o 
   7  -7   3        3.43       33.98     24.78 o 
   8  -7   3       13.79      -28.84     19.23 o 
  -9  -6   3       60.59      153.40     57.82 o 
  -8  -6   3       28.91      113.39     13.99 o 
  -7  -6   3       49.61        2.47     19.87 o 
  -6  -6   3       67.03      150.38     15.17 o 
  -5  -6   3      597.90      656.91     27.46 o 
  -4  -6   3     1288.46     1368.03     46.39 o 
  -3  -6   3      523.28      669.07     16.39 o 
  -2  -6   3       54.21       80.16     24.17 o 
  -1  -6   3     3678.99     3670.77     86.70 o 
   0  -6   3      304.15      357.11     21.72 o 
   1  -6   3     3213.44     3215.15     39.57 o 
   2  -6   3      108.23      128.13     19.70 o 
   3  -6   3        7.51       11.76     17.38 o 
   4  -6   3      494.22      432.00     41.97 o 
   5  -6   3     1398.62     1323.48     48.65 o 
   6  -6   3      120.90      107.19     18.63 o 
   7  -6   3        1.31       -5.12     12.73 o 
   8  -6   3       26.70      -48.33     40.95 o 
   9  -6   3       10.37       74.60     32.90 o 
  -9  -5   3      115.31      151.89     27.42 o 
  -8  -5   3      252.73      335.64     63.60 o 
  -7  -5   3       88.29      110.50     36.42 o 
  -6  -5   3     2677.85     2872.99     98.93 o 
  -5  -5   3       32.61       24.08     23.67 o 
  -4  -5   3     1617.99     1696.76     50.22 o 
  -3  -5   3      694.31      699.96     37.97 o 
  -2  -5   3    15916.40    14990.31    433.53 o 
  -1  -5   3      140.22      161.86     11.78 o 
   0  -5   3     2475.26     2438.15     30.21 o 
   1  -5   3      161.72      205.34     19.10 o 
   2  -5   3     4580.49     4505.70     54.93 o 
   3  -5   3      127.77       78.80     14.72 o 
   4  -5   3     6302.54     6434.87     77.53 o 
   5  -5   3      122.42      139.48     18.48 o 
   6  -5   3      278.91      308.75     26.30 o 
   7  -5   3       11.34       52.06     62.91 o 
   8  -5   3      316.76      247.65     52.70 o 
   9  -5   3       30.22       56.52     32.09 o 
 -10  -4   3       98.59      206.14     73.38 o 
  -9  -4   3        0.30       22.34     32.63 o 
  -8  -4   3      124.11      116.02     24.35 o 
  -7  -4   3      364.99      319.64     53.87 o 
  -6  -4   3     1543.44     1670.31    160.60 o 
  -5  -4   3      109.02      142.90     27.01 o 
  -4  -4   3      145.13      154.71     48.57 o 
  -3  -4   3      735.83      760.72     27.89 o 
  -2  -4   3     2939.70     2766.32    108.10 o 
  -1  -4   3      632.54      530.69      7.15 o 
   0  -4   3       81.18       39.45     20.12 o 
   1  -4   3       47.95       56.93     28.94 o 
   2  -4   3     1191.35     1096.53     32.49 o 
   3  -4   3     1632.05     1510.61     49.64 o 
   4  -4   3      576.55      642.58     24.87 o 
   5  -4   3        1.97       13.27     25.40 o 
   6  -4   3       35.09       63.08     16.17 o 
   7  -4   3      168.91      198.16     36.27 o 
   8  -4   3      189.17      171.34     21.52 o 
   9  -4   3       71.47      124.94     30.90 o 
 -10  -3   3       98.03      132.53     34.78 o 
  -9  -3   3       51.61       45.16     27.96 o 
  -8  -3   3      256.88      195.18     11.38 o 
  -7  -3   3      108.80      132.44     14.33 o 
  -6  -3   3     1425.88     1305.62     88.81 o 
  -5  -3   3      856.41      750.18     41.08 o 
  -4  -3   3     7639.78     7580.90    311.10 o 
  -3  -3   3      288.22      295.84     11.78 o 
  -2  -3   3     2056.37     1866.24     39.09 o 
  -1  -3   3      390.40      379.67     28.46 o 
   0  -3   3     6766.51     6894.66    110.08 o 
   1  -3   3       29.78       -5.83     14.79 o 
   2  -3   3     4621.52     4496.10     53.16 o 
   3  -3   3       61.27       94.59     24.83 o 
   4  -3   3     1637.34     1671.76     35.09 o 
   5  -3   3       29.80       22.67      8.79 o 
   6  -3   3     2717.41     2653.31    138.07 o 
   7  -3   3      353.49      325.69     13.53 o 
   8  -3   3      104.12      118.34     43.44 o 
   9  -3   3       22.95       27.35     24.12 o 
  -9  -2   3        9.01      -13.53     12.03 o 
  -8  -2   3      715.62      655.10     58.48 o 
  -7  -2   3        1.88      -11.70      8.85 o 
  -6  -2   3        7.80       15.26     10.41 o 
  -5  -2   3      388.13      318.70     20.10 o 
  -4  -2   3     1133.21     1021.79     50.44 o 
  -3  -2   3      283.32      277.92     21.94 o 
  -2  -2   3     1138.42     1028.70     40.48 o 
  -1  -2   3     8348.83     8387.56    350.34 o 
   1  -2   3     4877.56     4652.55    119.07 o 
   2  -2   3      119.82      204.02     19.97 o 
   3  -2   3     1378.68     1459.32     66.74 o 
   4  -2   3     1289.69     1244.15     46.19 o 
   5  -2   3      148.51      169.58     26.66 o 
   6  -2   3       40.67       14.09     14.54 o 
   7  -2   3        0.07       15.98     17.21 o 
   8  -2   3      208.25      244.98     22.82 o 
   9  -2   3        2.27      -21.41     20.29 o 
  10  -2   3       59.50      120.43     25.70 o 
 -10  -1   3       15.56      -17.11     23.83 o 
  -9  -1   3      103.93      119.19     11.77 o 
  -8  -1   3      495.95      384.53     30.73 o 
  -7  -1   3        0.20        3.87     16.01 o 
  -6  -1   3     1821.55     1854.13     31.37 o 
  -5  -1   3      119.26      133.21     12.40 o 
  -4  -1   3     3324.00     3305.96     90.54 o 
  -3  -1   3      326.49      271.67     16.94 o 
  -2  -1   3     2064.09     2206.30     31.08 o 
   2  -1   3     8223.75     8022.85    316.41 o 
   3  -1   3      594.32      558.75     21.36 o 
   4  -1   3     2980.29     3027.08     37.93 o 
   5  -1   3     1265.62     1331.01     23.41 o 
   6  -1   3     1174.63     1162.80     80.76 o 
   7  -1   3      442.88      456.16     27.03 o 
   8  -1   3     2195.18     2032.00     97.66 o 
   9  -1   3        0.19        7.63     20.27 o 
  10  -1   3      101.02      170.18     90.76 o 
 -10   0   3      103.83       94.23    106.24 o 
  -9   0   3        1.83       -6.75     18.54 o 
  -8   0   3       64.32       56.74     21.28 o 
  -7   0   3        3.49       -1.32     10.03 o 
  -6   0   3     2853.01     2674.69    128.49 o 
  -5   0   3       14.19      136.45    125.77 o 
  -4   0   3      448.16      457.36     31.56 o 
  -3   0   3        1.55        8.26      7.31 o 
  -2   0   3    25510.80    24930.61   1032.32 o 
   2   0   3      288.63      341.90     28.20 o 
   3   0   3       30.19       35.53     22.40 o 
   4   0   3      459.86      497.20     16.32 o 
   5   0   3        0.67       19.37     12.66 o 
   6   0   3      273.13      320.60     20.36 o 
   7   0   3        8.80       86.27     38.14 o 
   8   0   3      652.64      671.80     73.72 o 
   9   0   3        8.74       40.39     28.67 o 
  10   0   3       68.10       68.66     42.15 o 
 -10   1   3       13.27       -8.69     14.15 o 
  -9   1   3      105.06      172.74     41.21 o 
  -8   1   3      472.84      476.05     58.97 o 
  -7   1   3        9.41        1.40     11.94 o 
  -6   1   3     2113.60     2024.77     85.52 o 
  -5   1   3       44.77       55.00     24.64 o 
  -4   1   3     2731.79     2723.00     93.83 o 
  -3   1   3      359.33      352.28     11.35 o 
  -2   1   3     4857.74     4573.89    115.26 o 
   2   1   3     7087.58     7689.49    113.68 o 
   3   1   3      505.61      433.26     17.31 o 
   4   1   3     2022.88     2064.60    121.94 o 
   5   1   3     1089.66     1000.65     67.40 o 
   6   1   3     1370.39     1324.97     62.23 o 
   7   1   3      469.45      412.69     45.59 o 
   8   1   3     2121.56     2055.49    118.39 o 
   9   1   3        0.08       23.27     33.24 o 
  10   1   3       91.71       49.02     50.53 o 
 -10   2   3       28.34       56.02     29.88 o 
  -9   2   3       13.35      -33.02     22.01 o 
  -8   2   3      432.88      418.56     32.03 o 
  -7   2   3       38.66       52.72     11.70 o 
  -6   2   3      181.28      260.22     20.12 o 
  -5   2   3      581.49      518.31     23.00 o 
  -4   2   3      409.31      495.98     39.31 o 
  -3   2   3      614.14      528.84     19.89 o 
  -1   2   3     5334.62     5768.88     89.51 o 
   0   2   3      255.40      470.23     47.79 o 
   1   2   3     1529.07     1588.99     50.14 o 
   2   2   3     4128.33     4151.65     62.70 o 
   3   2   3     2008.05     2069.07     51.58 o 
   4   2   3     1586.97     1744.33     33.69 o 
   5   2   3       46.09       29.30      5.42 o 
   6   2   3      296.54      254.24     17.47 o 
   7   2   3      153.04      145.11     23.47 o 
   8   2   3       91.03      155.26     40.95 o 
   9   2   3        0.12       19.06     42.26 o 
  10   2   3       98.47      139.31     49.62 o 
 -10   3   3      134.00      332.91     45.56 o 
  -9   3   3        4.22      114.22     74.69 o 
  -8   3   3      416.40      416.02     43.99 o 
  -7   3   3        7.79       20.14     41.50 o 
  -6   3   3     1954.06     1950.63     94.73 o 
  -5   3   3      214.17      269.30     23.18 o 
  -4   3   3     9401.51    10101.52    119.39 o 
  -3   3   3      560.25      524.45     26.40 o 
  -2   3   3     3043.46     3030.85     36.47 o 
  -1   3   3      146.61      117.35     25.57 o 
   0   3   3    11381.29    11076.02    204.63 o 
   1   3   3      134.29      181.77     34.02 o 
   2   3   3     2460.19     2336.62     50.61 o 
   3   3   3      421.88      422.50     19.57 o 
   4   3   3      607.09      538.80     28.58 o 
   5   3   3      316.75      250.24     16.07 o 
   6   3   3     2532.22     2298.48     88.69 o 
   7   3   3      173.13      206.77     33.69 o 
   8   3   3       78.94       76.16     18.82 o 
   9   3   3        7.12        1.30     21.11 o 
 -10   4   3       43.94      105.94     54.49 o 
  -9   4   3        0.58       -2.11     42.91 o 
  -8   4   3      161.65      230.98     29.56 o 
  -7   4   3      161.49      143.47     22.24 o 
  -6   4   3      563.96      718.25     59.00 o 
  -5   4   3      209.10      195.33      8.15 o 
  -4   4   3       20.60      -15.29     10.19 o 
  -3   4   3      500.18      443.89     16.55 o 
  -2   4   3     2745.43     2660.83     39.38 o 
  -1   4   3      124.13       73.95     16.75 o 
   0   4   3      172.12      109.16     18.29 o 
   1   4   3     1042.73      998.01     23.29 o 
   2   4   3      999.32      940.16     22.26 o 
   3   4   3     2449.04     2680.42     72.01 o 
   4   4   3      946.64     1016.75     44.55 o 
   5   4   3       70.76       85.76     14.46 o 
   6   4   3        2.75       17.72     16.01 o 
   7   4   3      113.74      138.55     26.78 o 
   8   4   3      519.46      397.74     53.71 o 
   9   4   3       32.82      245.59     45.35 o 
  -9   5   3      118.52        0.07     36.42 o 
  -8   5   3      296.43      333.85     39.14 o 
  -7   5   3       48.16       66.72     32.62 o 
  -6   5   3     1836.81     1985.15     61.29 o 
  -5   5   3       58.32       54.53     11.06 o 
  -4   5   3     2408.50     2551.61     74.68 o 
  -3   5   3      718.11      758.15     39.09 o 
  -2   5   3    17995.11    17611.65    285.70 o 
  -1   5   3      559.72      697.36     24.79 o 
   0   5   3     2937.90     2726.33     42.79 o 
   1   5   3        5.33       21.52      5.98 o 
   2   5   3     8035.67     8072.16    200.01 o 
   3   5   3      190.46      150.70     11.58 o 
   4   5   3     5139.28     4813.14    311.03 o 
   5   5   3       58.89       55.26     18.14 o 
   6   5   3       68.46       97.12     24.17 o 
   7   5   3       67.68       18.10     15.96 o 
   8   5   3      272.44      224.44     32.29 o 
  -9   6   3       68.60       -7.04     39.80 o 
  -8   6   3        0.89        3.70     18.16 o 
  -7   6   3      183.61      195.69     14.94 o 
  -6   6   3       39.57      118.25     62.77 o 
  -5   6   3     1073.35     1086.13     19.15 o 
  -4   6   3       12.93      101.17     49.38 o 
  -3   6   3      677.89      741.96     23.19 o 
  -2   6   3     3697.90     3856.82     75.69 o 
  -1   6   3      318.83      317.40     15.74 o 
   0   6   3       70.69       63.55     17.77 o 
   1   6   3     1513.77     1466.83     24.73 o 
   2   6   3      755.05      724.99     23.11 o 
   3   6   3      169.94      136.07     14.12 o 
   4   6   3        6.61       43.97     30.72 o 
   5   6   3     1214.12     1302.97     29.61 o 
   6   6   3      869.09      931.02     36.82 o 
   7   6   3        4.35       11.21     45.73 o 
   8   6   3       29.05       -7.35     25.16 o 
   9   6   3        5.59       14.67     44.25 o 
  -7   7   3       59.25       33.87     31.10 o 
  -6   7   3     1316.45     1435.54     42.21 o 
  -5   7   3       77.72       68.69     18.56 o 
  -4   7   3     5568.49     5743.53    252.28 o 
  -3   7   3        1.18       47.90     11.09 o 
  -2   7   3      986.55      981.86     32.77 o 
  -1   7   3       23.17       18.56     12.86 o 
   0   7   3    10304.88    10389.45    197.57 o 
   1   7   3       36.96       62.76     15.34 o 
   2   7   3     2152.65     2270.11     59.45 o 
   3   7   3       59.07       69.60     13.08 o 
   4   7   3       24.28       21.58     19.52 o 
   5   7   3       81.39      211.38     62.54 o 
   6   7   3      660.11      786.62     66.13 o 
   7   7   3       73.48      116.40     14.99 o 
   8   7   3        7.31      -33.76     22.51 o 
   9   7   3       93.50       43.67     41.78 o 
  -8   8   3       97.23      157.93     37.77 o 
  -7   8   3      313.18      270.04     27.64 o 
  -6   8   3      141.26       97.00     53.58 o 
  -5   8   3       45.19       98.92     47.68 o 
  -4   8   3      205.04      172.27     15.88 o 
  -3   8   3     1767.82     1785.90     53.44 o 
  -2   8   3      154.70      216.91     20.72 o 
  -1   8   3     1669.47     1654.14     20.56 o 
   0   8   3      510.18      514.63     24.43 o 
   1   8   3      453.31      438.34     15.14 o 
   2   8   3      883.30      880.17     16.49 o 
   3   8   3     2900.79     2873.66     95.74 o 
   4   8   3     1228.64     1356.11     93.97 o 
   5   8   3       24.45       95.25     67.56 o 
   6   8   3      203.54      240.34     39.91 o 
   7   8   3        6.85       35.69     22.55 o 
   8   8   3        4.83       52.01     36.42 o 
  -7   9   3      132.04       69.61     22.88 o 
  -6   9   3      502.43      463.97     20.64 o 
  -5   9   3      230.85      380.58    168.25 o 
  -4   9   3      324.77      339.87     18.47 o 
  -3   9   3       51.83       84.44     27.91 o 
  -2   9   3     2410.21     2628.97     49.96 o 
  -1   9   3       90.94      111.72     21.89 o 
   0   9   3     1208.69     1227.56     33.35 o 
   1   9   3        8.34       20.84     12.15 o 
   2   9   3     2987.58     3041.11     67.83 o 
   3   9   3       51.90       89.56     25.52 o 
   4   9   3     1758.40     1728.98    122.84 o 
   5   9   3       69.94       47.83     53.75 o 
   6   9   3      159.94      276.82    127.19 o 
   7   9   3      334.49      379.25     46.01 o 
  -7  10   3       37.87       29.11     35.74 o 
  -6  10   3      280.15      298.29     39.13 o 
  -5  10   3      348.10      403.93     90.27 o 
  -4  10   3       16.20      -15.91     26.98 o 
  -3  10   3      145.14      190.22     26.63 o 
  -2  10   3      143.36      122.85     27.63 o 
  -1  10   3      658.61      754.32     33.07 o 
   0  10   3        1.50       21.91     18.01 o 
   1  10   3     2104.33     2109.87     39.52 o 
   2  10   3     1553.72     1556.06     45.57 o 
   3  10   3       95.54       96.53     29.88 o 
   4  10   3      129.93      120.19     33.80 o 
   5  10   3      249.50      322.68     25.45 o 
   6  10   3      130.52      106.55     57.00 o 
   7  10   3       45.03       66.06     36.05 o 
  -6  11   3      219.99      265.11     32.45 o 
  -5  11   3       97.94      102.43     30.59 o 
  -4  11   3      778.97      790.64    120.18 o 
  -3  11   3       50.22       26.44     48.13 o 
  -2  11   3      590.07      623.90     19.88 o 
  -1  11   3      254.86      261.97     16.52 o 
   0  11   3      329.86      374.96     23.62 o 
   1  11   3       10.82       55.75     26.94 o 
   2  11   3     1048.94     1048.22     23.68 o 
   3  11   3       20.27       -7.39     21.62 o 
   4  11   3      938.53      961.00     31.87 o 
   5  11   3      357.36      380.31     68.67 o 
   6  11   3       58.54      -42.11     28.07 o 
  -5  12   3      116.14       96.92     32.76 o 
  -4  12   3        2.94       -2.11     28.88 o 
  -3  12   3      147.14      199.89     27.91 o 
  -2  12   3       25.84       38.23     25.24 o 
  -1  12   3      307.99      295.46     19.67 o 
   0  12   3      166.46      239.15     51.92 o 
   1  12   3      244.59      261.05     20.48 o 
   2  12   3       76.93      116.45     31.83 o 
   3  12   3      492.01      451.37     42.71 o 
   4  12   3      147.63      103.13     36.45 o 
   5  12   3       95.09      160.81     59.11 o 
  -4  13   3      257.76      348.00     40.07 o 
  -2  13   3      160.56      253.48     95.45 o 
  -1  13   3        2.48      -14.61     26.06 o 
   0  13   3      105.28      112.94     30.18 o 
   1  13   3      315.17      341.57     16.54 o 
   2  13   3      280.58      344.61     54.05 o 
   3  13   3      306.02      317.07     39.87 o 
   4  13   3      240.11       99.91     48.47 o 
  -1  14   3       71.36      -10.56     40.68 o 
   0  14   3       25.26       11.23     31.19 o 
   1  14   3       98.38      158.78    140.70 o 
  -1 -14   4      181.83      265.49     39.46 o 
   0 -14   4        0.22       32.33     25.42 o 
   1 -14   4      203.80      200.15     28.90 o 
   2 -14   4        0.03        7.24     44.61 o 
  -4 -13   4      156.39      117.20     58.18 o 
  -3 -13   4        2.25      -54.22     36.15 o 
  -2 -13   4      466.66      447.04     29.65 o 
  -1 -13   4       89.46      107.21     19.85 o 
   0 -13   4      312.75      339.06     22.63 o 
   1 -13   4       34.04       59.53     27.20 o 
   2 -13   4      516.38      540.13     68.00 o 
   3 -13   4       89.61      108.44     37.92 o 
   4 -13   4      232.62      203.24     26.28 o 
  -5 -12   4      165.04      214.65     43.66 o 
  -4 -12   4        8.99       -1.06     40.79 o 
  -3 -12   4      283.80      239.63     22.43 o 
  -2 -12   4       83.71      140.65     10.13 o 
  -1 -12   4      537.27      476.28     29.34 o 
   0 -12   4       54.19       83.78     28.95 o 
   1 -12   4      207.83      267.24     41.33 o 
   2 -12   4        1.26       30.56     28.56 o 
   3 -12   4      360.85      328.14     40.92 o 
   4 -12   4       50.80      -18.21     25.43 o 
  -6 -11   4       75.40       66.17     33.35 o 
  -5 -11   4      337.31      307.61     44.27 o 
  -4 -11   4      541.28      473.91     39.09 o 
  -3 -11   4      152.88      114.75     23.24 o 
  -2 -11   4      374.68      375.81     31.07 o 
  -1 -11   4      198.95      200.52     39.64 o 
   0 -11   4      197.84      217.52     31.29 o 
   1 -11   4        1.16       -4.05     17.47 o 
   2 -11   4      469.47      502.39     46.40 o 
   3 -11   4       18.07      -20.04     13.36 o 
   4 -11   4     1090.40     1019.06     69.31 o 
   6 -11   4      111.04       55.17     43.59 o 
  -7 -10   4       25.10      -37.87     25.25 o 
  -6 -10   4      140.66      160.78     62.72 o 
  -5 -10   4      541.99      564.10     80.84 o 
  -4 -10   4        3.42       11.24     26.17 o 
  -3 -10   4      347.20      359.79      9.49 o 
  -2 -10   4       11.20       51.40     62.90 o 
  -1 -10   4      769.02      834.74     16.03 o 
   0 -10   4       20.82       65.30     34.20 o 
   1 -10   4     2485.81     2515.82     59.09 o 
   2 -10   4      587.72      678.96     56.23 o 
   3 -10   4      114.23      148.49     16.08 o 
   4 -10   4        3.18       76.10     52.44 o 
   5 -10   4      243.22      257.40     24.83 o 
   6 -10   4       90.89       -0.47     37.16 o 
   7 -10   4       69.95       -7.04     31.54 o 
  -8  -9   4      214.52      277.71     74.16 o 
  -7  -9   4      174.06      242.92     17.62 o 
  -6  -9   4      377.63      598.38     93.41 o 
  -5  -9   4      157.66      181.69     42.71 o 
  -4  -9   4      480.94      473.24     56.48 o 
  -3  -9   4       33.38       68.96     25.66 o 
  -2  -9   4     2548.76     2371.29     53.15 o 
  -1  -9   4       83.70       61.50     11.64 o 
   0  -9   4      898.21      882.82     20.06 o 
   1  -9   4        0.38       28.60     28.86 o 
   2  -9   4     3069.11     3039.64     87.09 o 
   3  -9   4      166.67      239.28     41.85 o 
   4  -9   4     2089.78     1987.99     93.93 o 
   5  -9   4        2.92       91.95     25.12 o 
   6  -9   4      261.37      275.09     41.39 o 
   7  -9   4      236.97      205.51     34.52 o 
   8  -9   4      226.48      243.22     43.32 o 
  -8  -8   4       67.73       -1.64     26.99 o 
  -7  -8   4      250.62      363.13     33.36 o 
  -6  -8   4      192.45      246.15     20.52 o 
  -5  -8   4       56.33       63.32     54.79 o 
  -4  -8   4      291.12      248.27     33.83 o 
  -3  -8   4     2172.66     1964.81     71.96 o 
  -2  -8   4       92.87      128.03     15.80 o 
  -1  -8   4     1602.58     1603.12     30.18 o 
   0  -8   4      478.53      481.78     16.35 o 
   1  -8   4      482.10      487.59     19.00 o 
   2  -8   4      888.38      886.61     25.63 o 
   3  -8   4     2915.66     2977.03     63.85 o 
   4  -8   4      945.61      926.00     58.36 o 
   5  -8   4        2.73       92.77     79.85 o 
   6  -8   4      204.10      300.40     47.79 o 
   7  -8   4        3.46      -33.71     22.47 o 
   8  -8   4        7.94      -40.95     27.89 o 
  -9  -7   4       18.43       57.72     26.52 o 
  -8  -7   4      107.78       75.21     46.91 o 
  -7  -7   4      100.09      185.06     52.06 o 
  -6  -7   4     1580.81     1566.91     77.69 o 
  -5  -7   4       92.55      139.21     15.38 o 
  -4  -7   4     5601.41     6345.85     99.21 o 
  -3  -7   4        0.41       -7.49      6.47 o 
  -2  -7   4      729.22      674.84     11.82 o 
  -1  -7   4       10.10       15.16      8.81 o 
   0  -7   4    11740.58    11671.71    193.38 o 
   1  -7   4       17.30        2.70      8.08 o 
   2  -7   4     1976.21     1924.14     34.60 o 
   3  -7   4       74.44       97.04     18.41 o 
   4  -7   4       94.97      148.37     14.76 o 
   5  -7   4       18.12       60.66     15.43 o 
   6  -7   4      638.41      631.18     57.08 o 
   7  -7   4       88.94      -16.72     41.43 o 
   8  -7   4       12.05      -24.17     43.59 o 
  -9  -6   4       71.47       88.53     37.22 o 
  -8  -6   4        0.80       58.25     30.37 o 
  -7  -6   4      154.74      208.41     21.24 o 
  -6  -6   4       58.25      101.78     23.41 o 
  -5  -6   4     1642.45     1815.31     43.09 o 
  -4  -6   4        9.94        1.12      9.96 o 
  -3  -6   4      774.41      682.20     21.52 o 
  -2  -6   4     3278.02     3292.84     58.72 o 
  -1  -6   4       52.73       -3.69      7.81 o 
   0  -6   4       41.87      155.68     23.17 o 
   1  -6   4     1737.68     1606.85     24.36 o 
   2  -6   4      872.99      772.14     16.98 o 
   3  -6   4       60.32       51.55      9.86 o 
   4  -6   4       78.09      107.10     31.96 o 
   5  -6   4     1016.58     1032.53     24.42 o 
   6  -6   4     1115.31     1213.41     71.33 o 
   7  -6   4        2.45      -33.22     22.15 o 
   8  -6   4       61.91       36.41     17.54 o 
  -9  -5   4      209.41      179.85    173.12 o 
  -8  -5   4      271.83      357.15     28.07 o 
  -7  -5   4       40.63       24.06     72.46 o 
  -6  -5   4      863.81      969.11     22.17 o 
  -5  -5   4       98.02      129.94     38.25 o 
  -4  -5   4     2392.46     2691.66     44.69 o 
  -3  -5   4      573.35      542.90     63.78 o 
  -2  -5   4    17080.46    16621.20    240.56 o 
  -1  -5   4     1424.01     1539.17     36.80 o 
   0  -5   4     4071.95     3734.07     76.92 o 
   1  -5   4        7.18        3.10     11.44 o 
   2  -5   4     9855.71     9804.96    105.49 o 
   3  -5   4      663.86      673.06     49.60 o 
   4  -5   4     4279.57     4058.58    100.48 o 
   5  -5   4        3.49        8.61     24.07 o 
   6  -5   4       33.75       40.56     21.86 o 
   7  -5   4      112.31       91.08     31.46 o 
   8  -5   4      339.55      272.39    157.49 o 
 -10  -4   4       13.48       17.80     40.57 o 
  -9  -4   4        3.91        3.61     59.60 o 
  -8  -4   4      127.51      135.62     37.36 o 
  -7  -4   4      225.73      213.60     44.50 o 
  -6  -4   4      107.58      140.19     11.72 o 
  -5  -4   4       28.21       11.42     15.23 o 
  -4  -4   4       90.25       54.65     47.22 o 
  -3  -4   4      553.92      482.99     28.38 o 
  -2  -4   4     1667.47     1659.50     34.53 o 
  -1  -4   4       41.28       29.21     13.85 o 
   0  -4   4      417.91      356.54     11.94 o 
   1  -4   4     1141.20     1078.50     23.65 o 
   2  -4   4      355.43      282.42     20.12 o 
   3  -4   4     3125.85     3320.51     48.74 o 
   4  -4   4      445.30      394.12     28.52 o 
   5  -4   4       20.51       44.17     24.99 o 
   6  -4   4       49.29       41.94     18.22 o 
   7  -4   4       68.83       54.45     26.92 o 
   8  -4   4      628.80      592.64     34.33 o 
 -10  -3   4      247.03      363.40     79.00 o 
  -9  -3   4      226.79      215.44     44.57 o 
  -8  -3   4      182.26      165.67     14.90 o 
  -7  -3   4       46.80      -16.28     10.85 o 
  -6  -3   4     1361.58     1259.56     85.14 o 
  -5  -3   4       15.12        2.91      8.03 o 
  -4  -3   4    10403.06    10426.43    620.72 o 
  -3  -3   4      275.57      230.40     25.50 o 
  -2  -3   4     6276.45     6612.61    246.69 o 
  -1  -3   4       12.69      -16.20     10.80 o 
   0  -3   4    23985.86    24499.63    532.68 o 
   1  -3   4     1940.11     2074.41     47.31 o 
   2  -3   4     4082.06     4010.30    130.03 o 
   3  -3   4     1015.92      990.53     32.00 o 
   4  -3   4     1606.82     1359.63     81.05 o 
   5  -3   4      246.31      233.35     23.41 o 
   6  -3   4     2454.20     2272.78     88.83 o 
   7  -3   4       31.58       11.84     31.30 o 
   8  -3   4       16.04        0.07     12.92 o 
   9  -3   4       33.12      172.48     52.06 o 
  -9  -2   4       50.63       44.95     10.26 o 
  -8  -2   4      102.00      120.29     31.58 o 
  -7  -2   4       22.36       23.72     26.89 o 
  -6  -2   4      725.90      661.10     15.05 o 
  -5  -2   4     1224.30     1136.64     48.51 o 
  -4  -2   4      136.19      174.54     24.77 o 
  -3  -2   4      172.86      213.74     13.87 o 
  -2  -2   4     8603.53     8859.66    404.46 o 
  -1  -2   4     2232.79     2504.90     63.87 o 
   0  -2   4    19490.33    20157.91    439.23 o 
   1  -2   4       53.86      105.35     10.81 o 
   2  -2   4     9805.25     9433.63    261.50 o 
   3  -2   4     2364.08     2476.99     60.82 o 
   4  -2   4     2542.51     2525.35     77.73 o 
   5  -2   4       22.15       13.31     12.24 o 
   6  -2   4     1796.84     1794.20     88.65 o 
   7  -2   4      246.67      232.67     36.08 o 
   8  -2   4       49.74       86.30     42.02 o 
   9  -2   4        0.39       18.75     15.74 o 
  10  -2   4      223.39      183.28     24.04 o 
 -10  -1   4        4.45      -46.20     30.80 o 
  -9  -1   4      169.06      229.66     41.09 o 
  -8  -1   4      687.07      738.73     24.60 o 
  -7  -1   4      104.39      130.60     25.76 o 
  -6  -1   4     1891.22     1738.24    130.74 o 
  -5  -1   4        1.94       -4.63      8.54 o 
  -4  -1   4     3306.29     3189.88    134.06 o 
  -3  -1   4     2003.82     1894.23     49.73 o 
  -2  -1   4    49786.22    49289.27    577.04 o 
  -1  -1   4    15289.97    15866.67    648.36 o 
   1  -1   4     5787.59     6046.00    182.79 o 
   2  -1   4     6692.20     6634.17    253.66 o 
   3  -1   4       71.06      112.77      6.38 o 
   4  -1   4     4227.62     4767.38     70.77 o 
   5  -1   4       78.00       69.82     22.59 o 
   6  -1   4     1936.22     1935.39     41.44 o 
   7  -1   4      207.29      216.42     37.50 o 
   8  -1   4      406.15      280.52     38.95 o 
   9  -1   4       90.33      138.14     28.74 o 
  10  -1   4       12.56      -28.51     25.24 o 
 -10   0   4       12.80       73.77     70.60 o 
  -9   0   4        9.12        9.68     19.75 o 
  -8   0   4       94.73       51.05     31.79 o 
  -7   0   4       12.11       -3.28     20.31 o 
  -6   0   4     1693.28     1830.59     63.05 o 
  -5   0   4       14.67       -7.95      8.69 o 
  -4   0   4      149.11      167.66     23.61 o 
  -3   0   4       11.33       22.21      9.13 o 
  -2   0   4       52.82      110.97     24.46 o 
   1   0   4       18.11       45.15     99.17 o 
   2   0   4    11032.99    10753.95    208.98 o 
   3   0   4        1.19       14.65      8.59 o 
   4   0   4     1382.91     1290.48     42.08 o 
   5   0   4        7.73        9.72     15.86 o 
   6   0   4     1445.05     1486.46     86.50 o 
   7   0   4        0.04        2.29     10.16 o 
   8   0   4     1785.38     1871.40    147.92 o 
   9   0   4        2.11       49.88     17.63 o 
  10   0   4       46.28       -1.59     26.06 o 
 -10   1   4       17.83       74.59     61.97 o 
  -9   1   4      121.01      168.66     41.07 o 
  -8   1   4      703.03      802.86     37.18 o 
  -7   1   4      167.83      191.68     26.10 o 
  -6   1   4     2003.34     2097.69     48.14 o 
  -5   1   4        2.18      -13.33     10.00 o 
  -4   1   4     3885.36     4059.42     44.51 o 
  -3   1   4     2346.46     2283.33     55.34 o 
  -2   1   4    49125.80    48362.50   1221.05 o 
  -1   1   4    12441.79    12811.05    256.94 o 
   1   1   4     4679.58     5100.48     68.50 o 
   2   1   4     6135.25     6606.04     78.20 o 
   3   1   4       89.36      126.80      9.89 o 
   4   1   4     6308.74     6522.46    128.55 o 
   5   1   4       30.62        9.78      9.67 o 
   6   1   4     1369.59     1270.93     68.88 o 
   7   1   4        7.09       29.55     21.08 o 
   8   1   4      182.65      146.28     42.84 o 
   9   1   4       55.37       39.70     12.96 o 
  10   1   4       10.36      -10.13     27.73 o 
 -10   2   4      125.39       29.42     83.25 o 
  -9   2   4       30.82       13.52     32.14 o 
  -8   2   4      105.80       50.35     24.34 o 
  -7   2   4        0.13       45.66     13.68 o 
  -6   2   4      409.70      453.75     17.55 o 
  -5   2   4      417.66      359.91     22.24 o 
  -4   2   4      274.57      298.60     18.24 o 
  -3   2   4      385.99      433.32     23.03 o 
  -2   2   4    10715.17    10723.72    138.02 o 
  -1   2   4     6882.54     7033.81     70.56 o 
   0   2   4    23517.75    23291.41    330.52 o 
   1   2   4      269.81      332.72     23.92 o 
   2   2   4     7385.30     7331.96    140.11 o 
   3   2   4     1061.61     1137.80     22.86 o 
   4   2   4     3824.40     3465.38     87.25 o 
   5   2   4      184.92      140.48     16.67 o 
   6   2   4     2475.95     2319.73    103.93 o 
   7   2   4      376.73      313.81     26.28 o 
   8   2   4      136.95      117.32     29.21 o 
   9   2   4        6.24       30.26     32.47 o 
  10   2   4      332.46      365.47     43.53 o 
 -10   3   4      353.07      518.05     42.98 o 
  -9   3   4      397.43      423.72     26.95 o 
  -8   3   4      113.90      156.08     37.62 o 
  -7   3   4      165.59      189.25     19.06 o 
  -6   3   4      968.66      985.95     32.16 o 
  -5   3   4       33.17       -9.13     11.15 o 
  -4   3   4    10667.98    10904.93    171.54 o 
  -3   3   4      115.27      155.29      9.40 o 
  -2   3   4     6965.46     7029.65    109.24 o 
  -1   3   4        3.41      -16.42     10.95 o 
   0   3   4    25327.71    24675.63    307.14 o 
   1   3   4     4276.84     4467.65     83.45 o 
   2   3   4     9554.59     9827.08    246.75 o 
   3   3   4      611.25      654.93     24.68 o 
   4   3   4     2898.72     2660.30     79.35 o 
   5   3   4      234.57      220.54     21.23 o 
   6   3   4     2079.48     1934.65     81.18 o 
   7   3   4       17.21       -5.31     31.54 o 
   8   3   4        7.44        7.34     17.66 o 
   9   3   4        2.05       23.43     18.81 o 
  10   3   4       27.57      265.62     53.14 o 
 -10   4   4        0.71        8.66     56.25 o 
  -9   4   4       28.68       57.81     39.13 o 
  -8   4   4       14.98       -9.74     24.23 o 
  -7   4   4      256.75      223.69     26.14 o 
  -6   4   4        2.41       11.58     26.40 o 
  -5   4   4       58.30       91.13     20.17 o 
  -4   4   4      727.57      683.74     25.56 o 
  -3   4   4       73.04       76.68     31.86 o 
  -2   4   4       55.31      128.86     15.05 o 
  -1   4   4       67.27      103.06     11.00 o 
   0   4   4     1039.55      929.18     21.73 o 
   1   4   4        2.73       -3.63      9.85 o 
   2   4   4      420.07      352.90     21.89 o 
   3   4   4     2746.21     2695.67     95.17 o 
   4   4   4      590.88      411.14     16.75 o 
   5   4   4      110.10       92.92     17.93 o 
   6   4   4      246.29      222.10      7.90 o 
   7   4   4       57.75       30.69     23.99 o 
   8   4   4      766.52      694.80     39.53 o 
  -9   5   4      176.52      202.30     60.08 o 
  -8   5   4      251.55      241.30     43.17 o 
  -7   5   4        9.27        9.00     14.29 o 
  -6   5   4      496.49      517.70     27.97 o 
  -5   5   4       33.77       -0.64     14.52 o 
  -4   5   4     1635.84     1650.18     21.12 o 
  -3   5   4      164.19      164.93     38.89 o 
  -2   5   4    13864.99    14084.42    163.05 o 
  -1   5   4     1224.93     1237.57     35.41 o 
   0   5   4     4823.54     4703.91     89.82 o 
   1   5   4      489.91      458.89     14.99 o 
   2   5   4     4849.22     4741.52    118.35 o 
   3   5   4     2040.21     2076.46     60.64 o 
   4   5   4     2486.16     2453.79     98.57 o 
   5   5   4       18.58       18.38     10.00 o 
   6   5   4       53.48       50.63     37.36 o 
   7   5   4        2.74        7.89     17.56 o 
   8   5   4      388.59      305.53     54.37 o 
   9   5   4        1.66      117.99     49.35 o 
  -9   6   4       22.20       50.84     32.83 o 
  -8   6   4        2.23      -45.54     30.36 o 
  -7   6   4      184.66      201.11     40.49 o 
  -6   6   4        0.79      -15.48     12.64 o 
  -5   6   4     1220.82     1166.69     36.74 o 
  -4   6   4      301.47      308.38     19.74 o 
  -3   6   4       16.92       32.25     22.65 o 
  -2   6   4        9.61      129.96     64.25 o 
  -1   6   4      881.11      910.36     24.65 o 
   0   6   4      202.07      151.96     33.26 o 
   1   6   4     2604.78     2621.02     62.14 o 
   2   6   4     1785.47     1716.10     40.89 o 
   3   6   4       11.06       -1.61      7.17 o 
   4   6   4      940.49      797.46     41.42 o 
   5   6   4      250.81      201.52     20.79 o 
   6   6   4     1886.70     1878.56     62.62 o 
   7   6   4       12.29       57.48     23.26 o 
   8   6   4      299.50      374.75     44.69 o 
   9   6   4        9.14      -35.06     33.17 o 
  -9   7   4        4.11       51.04     35.40 o 
  -8   7   4      206.21      193.09     65.05 o 
  -7   7   4        2.48      -18.89     13.58 o 
  -6   7   4      692.73      708.72     23.58 o 
  -5   7   4      225.00      268.19     18.91 o 
  -4   7   4     3350.46     3823.98    106.41 o 
  -3   7   4        7.52       52.53     26.02 o 
  -2   7   4     1308.03     1379.07     42.47 o 
  -1   7   4      109.69      129.71     10.35 o 
   0   7   4     7610.16     7431.84     98.14 o 
   1   7   4     1177.68     1292.80     34.54 o 
   2   7   4     2994.66     2961.59     48.16 o 
   3   7   4      462.21      435.65     19.05 o 
   4   7   4       11.40       44.52     31.68 o 
   5   7   4      497.88      518.20     26.14 o 
   6   7   4     1073.53      971.16     34.28 o 
   7   7   4       63.73       54.29     31.88 o 
   8   7   4      152.49      110.71     68.12 o 
  -7   8   4      558.41      472.96     47.78 o 
  -6   8   4      164.15      131.29     33.95 o 
  -5   8   4       77.11       24.22     17.04 o 
  -4   8   4       82.78      100.84     20.89 o 
  -3   8   4     1018.31     1078.81     24.33 o 
  -2   8   4       15.13       28.81     10.28 o 
  -1   8   4     2493.94     2511.41     48.29 o 
   0   8   4      522.57      525.72     23.35 o 
   1   8   4       55.26       95.93     27.29 o 
   2   8   4       18.38       47.44     22.56 o 
   3   8   4      592.89      581.51     27.88 o 
   4   8   4     1326.80     1290.72    111.39 o 
   5   8   4       70.28       97.28     22.48 o 
   6   8   4      184.03      221.00     22.23 o 
   7   8   4        1.90        3.06     44.11 o 
   8   8   4      220.76      226.51     42.31 o 
  -8   9   4      212.04      219.05     57.34 o 
  -7   9   4        0.86       34.39     29.99 o 
  -6   9   4      487.85      433.21     47.37 o 
  -5   9   4      166.08      205.78     35.13 o 
  -4   9   4      119.85      154.44     54.04 o 
  -3   9   4      156.36      156.91     36.09 o 
  -2   9   4     1617.02     1681.92     41.10 o 
  -1   9   4        2.90       -1.23     15.79 o 
   0   9   4     2040.92     2144.73     32.92 o 
   1   9   4      164.03      203.73     21.10 o 
   2   9   4      292.59      346.61     21.74 o 
   3   9   4     2465.05     2350.23     85.54 o 
   4   9   4      307.95      260.85     27.29 o 
   5   9   4      425.71      428.79     49.80 o 
   6   9   4       48.35       51.84     19.26 o 
   7   9   4      329.81      412.01     64.91 o 
  -7  10   4       44.14       69.68     50.84 o 
  -6  10   4       64.09      140.93     56.73 o 
  -5  10   4      247.38      374.43    160.36 o 
  -4  10   4      119.44       86.28     21.86 o 
  -3  10   4       31.36        0.49     28.20 o 
  -2  10   4      456.83      411.66     28.95 o 
  -1  10   4      637.72      650.74     39.33 o 
   0  10   4      138.31      238.88     36.07 o 
   1  10   4      374.41      371.76     18.93 o 
   2  10   4     2223.24     2266.62     38.97 o 
   3  10   4      305.58      315.68     26.57 o 
   4  10   4      310.88      250.24     32.04 o 
   5  10   4       55.43       53.94     29.03 o 
   6  10   4      210.20      151.29     74.80 o 
   7  10   4       16.71      -23.63     24.13 o 
  -6  11   4      293.88      340.15     44.27 o 
  -5  11   4       30.04      -36.35     24.23 o 
  -4  11   4      435.49      416.62     47.16 o 
  -3  11   4        0.98      -26.43     17.62 o 
  -2  11   4      579.13      675.66     52.56 o 
  -1  11   4      252.21      299.85     12.83 o 
   0  11   4      887.04      903.97     52.95 o 
   1  11   4       35.61       99.37     26.47 o 
   2  11   4      535.39      554.75     30.97 o 
   3  11   4      132.24      158.25     37.48 o 
   4  11   4      152.03      242.85     76.35 o 
   5  11   4      587.08      755.81    127.23 o 
   6  11   4      175.70      201.05     40.55 o 
  -5  12   4       66.28      115.77    105.67 o 
  -4  12   4        3.41      -26.31     37.77 o 
  -3  12   4      271.29      278.12     50.06 o 
  -2  12   4       36.98       31.88     20.66 o 
  -1  12   4      181.01      239.91     31.09 o 
   0  12   4      363.88      403.86     22.33 o 
   1  12   4      103.61      114.19     14.07 o 
   2  12   4      215.07      252.32     13.04 o 
   3  12   4      154.19      152.63     73.45 o 
   4  12   4      157.45       93.89     40.34 o 
   5  12   4       24.68      -39.98     31.65 o 
  -4  13   4      203.87      137.75     40.01 o 
  -3  13   4       16.93       11.98     32.15 o 
  -1  13   4        2.63       58.68     24.76 o 
   0  13   4       92.00      167.79     40.15 o 
   1  13   4      451.73      422.75     29.39 o 
   2  13   4       87.91      150.78     36.11 o 
   3  13   4      401.27      543.50     42.98 o 
  -1  14   4       26.73      -20.58     42.10 o 
   0  14   4       46.53       55.17     29.70 o 
  -1 -14   5       88.73      246.40     40.07 o 
   0 -14   5       22.09      -33.58     33.37 o 
   1 -14   5       81.78      -12.45     51.78 o 
  -4 -13   5      223.78      244.42     68.91 o 
  -3 -13   5       13.09       10.15     49.14 o 
  -2 -13   5       90.45      212.49    100.01 o 
  -1 -13   5        3.15        0.60     32.07 o 
   0 -13   5       70.83      190.26     20.06 o 
   1 -13   5      416.56      404.93     57.33 o 
   2 -13   5      273.37      284.35     83.79 o 
   3 -13   5      261.71      305.88     33.09 o 
   4 -13   5      259.77      216.68     39.06 o 
  -5 -12   5      127.11      245.28    120.69 o 
  -4 -12   5        3.17      -27.85     33.47 o 
  -3 -12   5      250.41      185.97     37.16 o 
  -2 -12   5        1.78       31.64     21.82 o 
  -1 -12   5      241.88      221.75     30.08 o 
   0 -12   5      132.14      208.52     45.09 o 
   1 -12   5      239.92      208.63     21.16 o 
   2 -12   5      137.08      129.91     22.54 o 
   3 -12   5      345.04      349.40     49.22 o 
   4 -12   5      175.65      255.20     49.14 o 
   5 -12   5       43.54       62.34     33.17 o 
  -6 -11   5      318.36      336.26     30.73 o 
  -5 -11   5       11.85       13.93     16.53 o 
  -4 -11   5      617.72      541.77     91.79 o 
  -3 -11   5       11.19       25.44     12.90 o 
  -2 -11   5      676.68      704.39     24.59 o 
  -1 -11   5      252.32      246.01      9.41 o 
   0 -11   5      811.95      776.81     31.96 o 
   1 -11   5        3.35        1.07     33.56 o 
   2 -11   5      973.22      977.71     34.22 o 
   3 -11   5       43.19       41.26     39.85 o 
   4 -11   5      574.72      559.85     29.92 o 
   5 -11   5      368.33      416.78     47.18 o 
   6 -11   5      140.85      129.63     52.94 o 
  -7 -10   5      137.69      224.09     54.58 o 
  -6 -10   5      213.91      191.85     44.93 o 
  -5 -10   5      369.45      351.25     57.57 o 
  -4 -10   5      118.95      133.71     49.12 o 
  -3 -10   5       28.34       53.48     14.99 o 
  -2 -10   5      265.80      284.94     15.61 o 
  -1 -10   5      910.60      908.21     24.83 o 
   0 -10   5       31.23       87.54     37.87 o 
   1 -10   5      781.39      806.45     31.43 o 
   2 -10   5     2640.31     2694.56     47.46 o 
   3 -10   5       59.90      129.41     40.85 o 
   4 -10   5      323.48      284.12     30.84 o 
   5 -10   5       98.25      208.83     43.59 o 
   6 -10   5      201.03      252.15     41.50 o 
   7 -10   5       10.60      -54.32     36.22 o 
  -8  -9   5      186.81      263.33     54.75 o 
  -7  -9   5       42.74       43.96     27.11 o 
  -6  -9   5      406.79      448.35     27.48 o 
  -5  -9   5      296.46      288.21     56.07 o 
  -4  -9   5      108.75      148.27     26.14 o 
  -3  -9   5      116.68      132.44     26.78 o 
  -2  -9   5     1640.39     1625.65     29.27 o 
  -1  -9   5       26.80       48.30     18.96 o 
   0  -9   5     2082.12     2048.11     39.39 o 
   1  -9   5       86.99      105.62     22.66 o 
   2  -9   5     1151.15     1169.27     21.18 o 
   3  -9   5     1796.05     1660.69     56.78 o 
   4  -9   5      490.46      401.82     19.26 o 
   5  -9   5      414.10      247.73     69.51 o 
   7  -9   5      272.52      282.48     37.03 o 
  -8  -8   5       18.72       64.32     31.36 o 
  -7  -8   5      791.84      795.58     35.49 o 
  -6  -8   5      144.98      224.88     24.59 o 
  -5  -8   5      151.60      151.57     21.38 o 
  -4  -8   5       30.67       52.04     40.89 o 
  -3  -8   5     1565.60     1431.69     48.32 o 
  -2  -8   5       11.14       19.06      6.09 o 
  -1  -8   5     2373.87     2503.43     29.33 o 
   0  -8   5      405.57      359.16     13.69 o 
   1  -8   5       26.71       16.66     24.65 o 
   2  -8   5       10.92       57.93     24.75 o 
   3  -8   5      797.84      767.37     36.23 o 
   4  -8   5     1484.17     1369.13     82.78 o 
   5  -8   5       94.39      128.68    100.69 o 
   6  -8   5      149.61      188.90     38.86 o 
   8  -8   5      223.55      166.86     31.82 o 
  -9  -7   5        1.84        6.70     27.45 o 
  -8  -7   5      157.99      209.87     14.72 o 
  -7  -7   5        4.12        7.57     16.99 o 
  -6  -7   5      692.45      759.48     43.20 o 
  -5  -7   5      342.27      349.03     36.55 o 
  -4  -7   5     2552.53     2836.30    188.67 o 
  -3  -7   5        8.26       16.54      9.14 o 
  -2  -7   5     1362.39     1356.81     17.09 o 
  -1  -7   5       99.45      133.39     22.02 o 
   0  -7   5     6717.17     6646.58    112.08 o 
   1  -7   5     1125.28     1185.63     25.11 o 
   2  -7   5     2803.76     2608.72     73.17 o 
   3  -7   5      470.08      472.42     13.89 o 
   4  -7   5       20.26       10.65     19.12 o 
   5  -7   5      446.07      471.81     25.92 o 
   6  -7   5     1100.30      998.93     27.40 o 
   7  -7   5       44.63       31.71     23.81 o 
  -9  -6   5       31.70       20.29     36.18 o 
  -8  -6   5        3.55        0.36     29.65 o 
  -7  -6   5      101.67      169.83     25.41 o 
  -6  -6   5        1.11       14.17     30.53 o 
  -5  -6   5     1622.83     1666.87     37.57 o 
  -4  -6   5      215.38      160.38     15.37 o 
  -3  -6   5        9.86       10.21     10.67 o 
  -2  -6   5      149.66      197.85     16.72 o 
  -1  -6   5      215.34      259.01     20.28 o 
   0  -6   5      248.66      226.59     10.72 o 
   1  -6   5     2157.14     2139.94     27.15 o 
   2  -6   5     2191.24     2059.60     67.48 o 
   3  -6   5      112.48      129.11     14.56 o 
   4  -6   5     1240.65     1077.09     26.28 o 
   5  -6   5      207.93      237.54     38.51 o 
   6  -6   5     1925.87     1944.20     35.12 o 
   7  -6   5        2.04      -29.18     40.28 o 
   8  -6   5      369.65      393.39     79.77 o 
  -9  -5   5      228.45      282.41     43.39 o 
  -8  -5   5      257.43      374.64     62.14 o 
  -7  -5   5      152.93      159.93     14.40 o 
  -6  -5   5      342.85      410.35     32.53 o 
  -5  -5   5        0.41       25.86     41.80 o 
  -4  -5   5     1361.48     1473.27     34.15 o 
  -3  -5   5        1.70       37.34     27.57 o 
  -2  -5   5    11492.85    11187.40    154.36 o 
  -1  -5   5      764.28      782.98     14.70 o 
   0  -5   5     2408.32     2527.74     33.18 o 
   1  -5   5      820.69      739.46     32.14 o 
   2  -5   5     2583.85     2486.86     31.25 o 
   3  -5   5     1394.78     1555.67     31.70 o 
   4  -5   5     1690.37     1795.19     27.03 o 
   5  -5   5       91.27       58.96     15.41 o 
   6  -5   5       26.72       65.42     30.57 o 
   7  -5   5        8.21       10.56     34.53 o 
   8  -5   5      454.70      333.45     74.33 o 
   9  -5   5        4.91        3.86     39.60 o 
 -10  -4   5        0.73       98.52     36.44 o 
  -9  -4   5       13.75       43.84     34.90 o 
  -8  -4   5        9.49       32.48     26.99 o 
  -7  -4   5      571.41      498.62     36.27 o 
  -6  -4   5      147.84      127.43      5.70 o 
  -5  -4   5        9.40       17.16      6.97 o 
  -4  -4   5     1732.42     1628.06    108.32 o 
  -3  -4   5      346.91      313.37     29.60 o 
  -2  -4   5      309.40      244.01     14.88 o 
  -1  -4   5     1051.82     1029.21     22.77 o 
   0  -4   5     2284.11     2190.21     32.28 o 
   1  -4   5     1082.43     1192.15     26.80 o 
   2  -4   5      988.17      852.47     21.89 o 
   3  -4   5     1128.84     1046.81     36.98 o 
   4  -4   5     1484.41     1442.21     42.05 o 
   5  -4   5        1.10       12.04     20.82 o 
   6  -4   5      751.73      723.16     20.35 o 
   7  -4   5        9.39      -22.62     18.36 o 
   8  -4   5      635.36      694.59     78.35 o 
   9  -4   5       10.29       -8.06     46.57 o 
 -10  -3   5      276.44      317.85     38.93 o 
  -9  -3   5      295.95      265.73     28.30 o 
  -8  -3   5        6.38       -1.33      9.06 o 
  -7  -3   5      618.98      623.54     38.06 o 
  -6  -3   5      806.52      734.44     37.72 o 
  -5  -3   5       30.94       18.70     18.91 o 
  -4  -3   5     6936.30     6648.82    505.92 o 
  -3  -3   5       93.84      121.22     24.21 o 
  -2  -3   5     3503.40     3118.28     80.41 o 
  -1  -3   5      402.09      446.30     38.48 o 
   0  -3   5    16763.27    16935.51    339.91 o 
   1  -3   5     6199.67     6095.87    104.87 o 
   2  -3   5    14771.42    15974.38    236.31 o 
   3  -3   5       28.81       44.30     30.79 o 
   4  -3   5     1950.79     1994.78     30.91 o 
   5  -3   5        0.60       12.04     15.37 o 
   6  -3   5     1228.63     1251.00     41.85 o 
   7  -3   5        2.13      -17.08     11.39 o 
   8  -3   5       69.70       21.09     40.99 o 
   9  -3   5        2.88       52.95     27.03 o 
  10  -3   5        9.50      -45.34     30.22 o 
 -10  -2   5       37.22       83.11    132.57 o 
  -9  -2   5      136.49      141.36     29.92 o 
  -8  -2   5       72.09      108.37     23.87 o 
  -7  -2   5        2.61       24.02     47.24 o 
  -6  -2   5      103.92      111.24     19.73 o 
  -5  -2   5        8.50        9.58      8.58 o 
  -4  -2   5      686.13      667.58     33.66 o 
  -3  -2   5      130.92      150.13     20.85 o 
  -2  -2   5     6513.78     6547.27    235.01 o 
  -1  -2   5     1158.21     1072.57     18.77 o 
   0  -2   5     2409.68     2374.38     73.60 o 
   1  -2   5     2315.48     2350.62     76.89 o 
   2  -2   5      990.46      820.36     28.31 o 
   3  -2   5     1215.31     1460.22     52.94 o 
   4  -2   5     5433.56     5598.37     67.42 o 
   5  -2   5      256.10      314.95     16.60 o 
   6  -2   5     2297.47     2310.42     95.20 o 
   7  -2   5       22.61        8.68     17.56 o 
   8  -2   5      223.71      298.11     57.62 o 
   9  -2   5       21.49       42.09     24.00 o 
  10  -2   5      462.12      523.88    252.76 o 
 -10  -1   5       45.66       42.44     31.14 o 
  -9  -1   5      179.02      252.66     13.67 o 
  -8  -1   5      816.47      750.12     44.24 o 
  -7  -1   5      109.17      126.84     24.22 o 
  -6  -1   5     1691.60     1398.03    107.13 o 
  -5  -1   5      140.26      156.64     14.96 o 
  -4  -1   5     2549.37     2495.20     37.57 o 
  -3  -1   5      258.03      290.13     13.87 o 
  -2  -1   5     3567.49     3575.66     62.77 o 
  -1  -1   5       67.35      178.82     24.73 o 
   0  -1   5    13138.12    13928.25    192.44 o 
   1  -1   5      800.38      820.69     46.55 o 
   2  -1   5    10047.61    10585.69    234.41 o 
   3  -1   5      193.77      306.95     20.81 o 
   4  -1   5     7952.73     7367.15    267.46 o 
   5  -1   5        9.59       -0.71     44.95 o 
   6  -1   5        5.93       -1.48     28.34 o 
   7  -1   5      151.74      172.73     21.86 o 
   8  -1   5       20.57        8.90     26.99 o 
   9  -1   5        0.13       59.59     46.04 o 
  10  -1   5        0.53      -27.07     38.65 o 
 -10   0   5       96.24      150.12     41.33 o 
  -9   0   5        1.41        4.40     17.73 o 
  -8   0   5      210.85      200.19     14.70 o 
  -7   0   5        2.23       -8.69     10.88 o 
  -6   0   5     1415.41     1626.33     37.75 o 
  -5   0   5        5.19       26.68     38.79 o 
  -4   0   5     4280.77     4631.00     57.09 o 
  -3   0   5       17.94       23.85      9.86 o 
  -2   0   5    18095.01    17645.77    615.47 o 
  -1   0   5        1.66      109.12     76.10 o 
   0   0   5     9884.88    10220.41    302.17 o 
   1   0   5       12.24      124.71     72.22 o 
   2   0   5    11918.43    11884.01    250.62 o 
   3   0   5        8.95        5.94     14.34 o 
   4   0   5     2753.25     2921.28     49.43 o 
   5   0   5        0.86        1.00      9.68 o 
   6   0   5      785.56      720.24     61.92 o 
   7   0   5        0.65       71.93     29.97 o 
   8   0   5      282.78      248.80     39.59 o 
   9   0   5        1.46       12.49     25.74 o 
  10   0   5       11.18       13.25     43.85 o 
 -10   1   5       54.70      116.19     36.61 o 
  -9   1   5      166.48      149.39     20.58 o 
  -8   1   5      729.61      792.13     36.62 o 
  -7   1   5      102.50      150.92     28.33 o 
  -6   1   5     1446.26     1307.40     59.35 o 
  -5   1   5      103.94       85.37     29.57 o 
  -4   1   5     1412.75     1326.57     29.20 o 
  -3   1   5       92.96      141.27      9.88 o 
  -2   1   5     1342.35     1389.10     33.29 o 
  -1   1   5      391.25      466.87     16.35 o 
   0   1   5     9382.87    10085.94    248.31 o 
   1   1   5     1027.60      989.41     52.14 o 
   2   1   5    12102.45    12556.45    248.55 o 
   3   1   5      350.79      439.18     19.45 o 
   4   1   5     5260.23     5169.24    156.81 o 
   5   1   5      137.32      124.35     12.85 o 
   6   1   5        2.59       -2.23     11.59 o 
   7   1   5      213.68      213.54     58.52 o 
   8   1   5        2.44       -0.49     13.18 o 
   9   1   5        9.34        0.73     34.69 o 
  10   1   5        0.62      221.37    137.18 o 
 -10   2   5        0.61        2.26     27.17 o 
  -9   2   5      119.82       69.07     43.85 o 
  -8   2   5       65.18      103.38     48.21 o 
  -7   2   5       16.44       56.04     36.62 o 
  -6   2   5      238.76      268.97     27.63 o 
  -5   2   5      100.54       84.37      6.90 o 
  -4   2   5      392.85      391.16     10.12 o 
  -3   2   5      143.34      120.69     12.90 o 
  -2   2   5     3264.19     3087.38     81.34 o 
  -1   2   5       14.97      -10.57      7.05 o 
   0   2   5      567.67      569.07     37.68 o 
   1   2   5     2061.29     1971.98     55.32 o 
   2   2   5      754.22      764.32     23.19 o 
   3   2   5     3436.01     3934.10     91.12 o 
   4   2   5     5623.46     5579.10    111.70 o 
   5   2   5      113.80      116.55      8.95 o 
   6   2   5     1350.08     1392.14     48.80 o 
   7   2   5        2.40       54.18     66.14 o 
   8   2   5      196.56      201.67     28.71 o 
   9   2   5        8.69       27.87     13.96 o 
  10   2   5      536.80      850.68     60.25 o 
 -10   3   5      133.05      289.59     44.95 o 
  -9   3   5      196.84      178.34     33.34 o 
  -8   3   5        5.85       35.38     16.80 o 
  -7   3   5      628.66      700.12     38.04 o 
  -6   3   5      537.43      493.39     18.04 o 
  -5   3   5        0.28        3.26      7.90 o 
  -4   3   5     3812.66     3854.22     82.24 o 
  -3   3   5      232.43      250.44     11.33 o 
  -2   3   5      655.99      673.70     27.38 o 
  -1   3   5      687.61      638.47     28.53 o 
   0   3   5    12604.40    12703.79    148.06 o 
   1   3   5     3638.13     3750.76     41.21 o 
   2   3   5     9824.65    10361.77    320.25 o 
   3   3   5      350.97      417.50     13.05 o 
   4   3   5      874.10      705.85     14.83 o 
   5   3   5        1.48       56.32     23.18 o 
   6   3   5      778.70      664.14     21.00 o 
   7   3   5       14.90        4.29      7.88 o 
   8   3   5      132.73      138.73     10.07 o 
   9   3   5       10.21      -24.04     16.03 o 
 -10   4   5        7.06       88.13     38.04 o 
  -9   4   5       29.76       94.51     32.05 o 
  -8   4   5      127.17      133.49     38.39 o 
  -7   4   5      282.26      224.78     19.13 o 
  -6   4   5      390.76      391.23     15.80 o 
  -5   4   5      156.44      136.00      9.95 o 
  -4   4   5     2735.56     2712.90     44.33 o 
  -3   4   5      173.48      163.75     16.92 o 
  -2   4   5     2633.18     2594.28     30.05 o 
  -1   4   5     4197.44     4305.42     48.00 o 
   0   4   5     4963.07     4707.07    107.75 o 
   1   4   5     1146.12     1203.48     42.43 o 
   2   4   5     4842.44     4779.19     97.54 o 
   3   4   5      366.18      295.84     16.66 o 
   4   4   5     3432.37     3481.10     86.73 o 
   5   4   5        2.61        2.77      6.40 o 
   6   4   5     1346.42     1304.43     65.31 o 
   7   4   5        0.52       67.38     37.98 o 
   8   4   5      502.54      395.30     35.95 o 
   9   4   5       11.64      -50.07     33.38 o 
  -9   5   5       88.88       48.95     57.17 o 
  -8   5   5      320.67      339.10     42.57 o 
  -7   5   5      766.94      681.80     47.99 o 
  -6   5   5      773.16      779.53     30.77 o 
  -5   5   5       27.45       -8.54     19.59 o 
  -4   5   5      804.82      716.92     25.59 o 
  -3   5   5      220.12      190.99     22.68 o 
  -2   5   5     6716.26     6842.62    114.10 o 
  -1   5   5      679.22      614.02     35.92 o 
   0   5   5       17.20        9.50      8.50 o 
   1   5   5       69.87       46.16     13.15 o 
   2   5   5      602.50      543.01     18.48 o 
   3   5   5      255.56      216.64      7.20 o 
   4   5   5      842.37      734.63     31.08 o 
   5   5   5      377.06      356.55     30.30 o 
   6   5   5       35.85       50.85     38.35 o 
   7   5   5      270.45      208.36     24.44 o 
   8   5   5      253.08      164.28     33.95 o 
  -8   6   5       18.67       40.84     18.04 o 
  -7   6   5      113.26      139.44     17.53 o 
  -6   6   5        5.25      103.19    108.55 o 
  -5   6   5      452.81      425.87     27.61 o 
  -4   6   5       83.01       87.80     45.79 o 
  -3   6   5      200.25      273.37     20.89 o 
  -2   6   5      123.74       90.56     19.14 o 
  -1   6   5     1195.45     1278.02     25.23 o 
   0   6   5     1303.81     1220.76     34.17 o 
   1   6   5      887.25      883.75     21.06 o 
   2   6   5     5656.21     5636.79    124.61 o 
   3   6   5       91.87       62.36     15.00 o 
   4   6   5     1068.33     1007.01     48.27 o 
   5   6   5       27.24       43.39     18.16 o 
   6   6   5     1902.87     1606.26    123.54 o 
   7   6   5       14.21      -12.67     13.07 o 
   8   6   5      500.46      486.74     85.61 o 
   9   6   5       84.80      303.94     51.58 o 
  -8   7   5       72.93       56.56     18.58 o 
  -7   7   5        4.14        4.27     16.36 o 
  -6   7   5       26.17       18.46     14.49 o 
  -5   7   5      824.14      801.74     41.40 o 
  -4   7   5     1159.56     1163.41     52.96 o 
  -3   7   5        3.95       37.94     24.15 o 
  -2   7   5      668.34      641.81     22.93 o 
  -1   7   5      356.55      363.02     15.85 o 
   0   7   5      239.66      215.91     12.18 o 
   1   7   5      523.91      510.14     17.86 o 
   2   7   5      867.48      813.23     22.42 o 
   3   7   5      164.16      108.04     20.70 o 
   4   7   5      531.76      394.35     24.74 o 
   5   7   5      244.94      217.95     25.40 o 
   6   7   5      433.82      411.19     26.07 o 
   7   7   5      202.52      269.21     29.34 o 
   8   7   5        6.71       54.07     31.78 o 
  -7   8   5       73.23      156.54     77.76 o 
  -6   8   5      312.01      291.15     75.39 o 
  -5   8   5        2.98        1.97     35.45 o 
  -4   8   5      160.16      226.78     15.78 o 
  -3   8   5      667.85      691.02     27.03 o 
  -2   8   5     1266.93     1294.31     19.84 o 
  -1   8   5       11.08       54.56     25.51 o 
   0   8   5     3272.89     3267.02     58.04 o 
   1   8   5       52.43       68.95      9.84 o 
   2   8   5     2201.07     2242.41     76.16 o 
   3   8   5        3.10       -8.08     10.31 o 
   4   8   5     1735.05     1826.13     65.93 o 
   5   8   5        7.39       19.17     18.79 o 
   6   8   5      650.81      718.39     54.24 o 
   7   8   5        3.85      -12.60     32.27 o 
   8   8   5      325.52      500.12     76.25 o 
  -8   9   5      111.20      231.30     59.43 o 
  -7   9   5      133.47       68.98     33.51 o 
  -6   9   5      235.03      187.96     34.47 o 
  -5   9   5       20.78        1.54     16.32 o 
  -4   9   5      166.47      108.57     59.29 o 
  -3   9   5      473.95      562.44     33.22 o 
  -2   9   5      667.57      731.71     21.75 o 
  -1   9   5      449.06      454.37     11.38 o 
   0   9   5       79.49      165.09     26.19 o 
   1   9   5      680.73      780.77     19.25 o 
   2   9   5       12.82       22.79     18.31 o 
   3   9   5      180.76      236.13     25.62 o 
   4   9   5      375.55      319.18     28.66 o 
   5   9   5      284.59      391.43     62.89 o 
   6   9   5        1.91       81.22     43.49 o 
   7   9   5      398.23      500.63     49.83 o 
  -7  10   5       28.97      -18.62     25.01 o 
  -6  10   5        4.93      -75.34     50.23 o 
  -5  10   5      250.14      269.97     31.19 o 
  -4  10   5      204.74      198.61     42.68 o 
  -3  10   5       43.18       30.95     12.04 o 
  -2  10   5      512.06      464.67     24.91 o 
  -1  10   5       41.41       -3.81     14.91 o 
   0  10   5      624.51      609.49     32.58 o 
   1  10   5      142.13      152.02     38.98 o 
   2  10   5      134.56      159.62     24.94 o 
   3  10   5       74.20       95.28     30.01 o 
   4  10   5      303.00      227.48     29.96 o 
   5  10   5        6.78      -43.06     28.71 o 
   6  10   5      288.50      316.98     36.02 o 
  -5  11   5       70.66       75.50     27.11 o 
  -4  11   5       16.64        7.70     25.79 o 
  -3  11   5       20.92        3.71     30.58 o 
  -2  11   5       72.35       76.21     26.30 o 
  -1  11   5      964.91      939.31     51.85 o 
   0  11   5       78.17       76.83     18.95 o 
   1  11   5      191.12      177.82     21.04 o 
   2  11   5       67.08      126.21     21.63 o 
   3  11   5      728.16      716.12     65.40 o 
   4  11   5        7.01      -29.50     19.67 o 
   5  11   5      592.71      629.92     29.09 o 
   6  11   5      168.54       62.48     46.71 o 
  -5  12   5       39.21      130.58     53.75 o 
  -3  12   5       57.94       51.69     45.02 o 
  -2  12   5      383.75      390.12     52.33 o 
  -1  12   5       85.43       81.52     26.87 o 
   0  12   5      480.59      511.71     37.39 o 
   1  12   5        1.40        8.82     15.26 o 
   2  12   5      138.14      147.54     19.14 o 
   3  12   5        5.34      -11.71     34.59 o 
   4  12   5      219.72      297.46     28.87 o 
   5  12   5        4.36      -18.62     37.96 o 
  -2  13   5       84.60        0.12     22.34 o 
  -1  13   5       30.39       86.96    117.82 o 
   0  13   5      120.77       90.58     19.62 o 
   1  13   5      526.21      482.13     49.31 o 
   2  13   5       42.16       54.17     22.80 o 
  -1 -14   6       38.71      -21.74     64.04 o 
   0 -14   6       49.04      -10.69     70.30 o 
   1 -14   6       44.20       -7.87     32.06 o 
  -4 -13   6      167.02       22.27     46.30 o 
  -3 -13   6       60.14       75.23     38.25 o 
  -2 -13   6       31.59       33.84     23.16 o 
   0 -13   6      107.48      120.97     49.58 o 
   1 -13   6      518.35      502.29     27.02 o 
   2 -13   6       65.85       35.54     36.42 o 
   3 -13   6      302.02      369.94     47.38 o 
  -5 -12   6      120.72      195.83     36.01 o 
  -4 -12   6        4.38       66.34     43.73 o 
  -3 -12   6      337.76      249.21     53.71 o 
  -2 -12   6      130.67      210.48     29.12 o 
  -1 -12   6      149.91      127.17     16.29 o 
   0 -12   6      340.07      330.53     25.13 o 
   1 -12   6       60.45       50.52     28.07 o 
   2 -12   6      185.26      155.11     39.48 o 
   3 -12   6       83.82       26.20     41.09 o 
   4 -12   6      187.44      178.30     39.80 o 
   5 -12   6        5.64       25.45     38.92 o 
  -6 -11   6      102.88       36.58    108.88 o 
  -5 -11   6       69.89       83.36     51.95 o 
  -4 -11   6      125.77       51.92     21.61 o 
  -3 -11   6        5.22       43.75     23.58 o 
  -2 -11   6      336.18      303.10     10.78 o 
  -1 -11   6      570.93      618.38     28.70 o 
   0 -11   6      549.15      493.70     39.41 o 
   1 -11   6       59.74       85.18     27.70 o 
   2 -11   6      158.00      194.71     31.62 o 
   3 -11   6      420.11      354.81     54.32 o 
   4 -11   6       47.38       -5.58     32.61 o 
   5 -11   6      496.61      489.92    140.73 o 
   6 -11   6      242.36      265.23     97.65 o 
  -7 -10   6       84.00      136.34     98.84 o 
  -6 -10   6        5.33        1.59     27.36 o 
  -5 -10   6      364.47      346.84     52.32 o 
  -4 -10   6      149.25      237.95     80.38 o 
  -3 -10   6       69.16       74.94     31.10 o 
  -2 -10   6      311.93      328.49     19.86 o 
  -1 -10   6      324.15      281.30     30.39 o 
   0 -10   6      588.31      544.13     15.87 o 
   1 -10   6      144.98      138.01     55.83 o 
   2 -10   6      337.25      317.64     44.79 o 
   3 -10   6      224.72      172.53     12.04 o 
   4 -10   6      298.13      205.06     44.40 o 
   5 -10   6       32.92       32.56     43.05 o 
  -8  -9   6      151.51      233.80     74.38 o 
  -7  -9   6      131.61      201.58     48.17 o 
  -6  -9   6      231.32      196.77     27.70 o 
  -5  -9   6        1.38       41.23     20.89 o 
  -4  -9   6      188.68      207.90     22.93 o 
  -3  -9   6      510.27      435.68     23.07 o 
  -2  -9   6      925.96      913.17     14.51 o 
  -1  -9   6      366.67      351.83     25.85 o 
   0  -9   6      249.12      263.21     10.03 o 
   1  -9   6      797.38      879.73     20.81 o 
   2  -9   6       24.12      -13.20     14.92 o 
   3  -9   6      675.90      642.23     44.69 o 
   4  -9   6      251.40      201.77     12.11 o 
   5  -9   6      320.36      311.29     63.58 o 
   6  -9   6        8.87      -24.64     24.73 o 
  -8  -8   6        3.93       66.14     33.04 o 
  -7  -8   6      199.30      323.41     59.18 o 
  -6  -8   6      314.33      390.41     18.84 o 
  -5  -8   6        6.35       -1.13     17.08 o 
  -4  -8   6       75.77      163.58     34.71 o 
  -3  -8   6     1009.30      804.84     24.33 o 
  -2  -8   6     1048.46      985.74     14.30 o 
  -1  -8   6       77.61       32.46     16.26 o 
   0  -8   6     2727.46     2740.67     30.16 o 
   1  -8   6       30.63       97.89     12.77 o 
   2  -8   6     2026.08     1893.58     30.50 o 
   3  -8   6        8.48       26.41     31.20 o 
   4  -8   6     1420.12     1497.92     39.22 o 
   5  -8   6       20.10       -8.87     28.67 o 
   6  -8   6      685.97      851.02     54.36 o 
   7  -8   6        0.07      -18.07     29.45 o 
   8  -8   6      377.96      377.79     45.15 o 
  -9  -7   6       11.18       93.25     67.82 o 
  -8  -7   6       59.86       76.28     21.05 o 
  -7  -7   6        4.01       40.51     21.87 o 
  -6  -7   6       13.32      -46.64     32.36 o 
  -5  -7   6      910.30      992.35     47.72 o 
  -4  -7   6      974.09      918.56     39.26 o 
  -3  -7   6        6.94       21.97      7.59 o 
  -2  -7   6      488.28      445.60      8.96 o 
  -1  -7   6      523.92      459.76     19.27 o 
   0  -7   6      330.78      283.43     21.48 o 
   1  -7   6      416.05      431.95     15.42 o 
   2  -7   6      669.06      662.59     29.35 o 
   3  -7   6      238.61      155.60     15.42 o 
   4  -7   6      697.15      561.13     43.20 o 
   5  -7   6      128.56      117.90     21.85 o 
   6  -7   6      404.89      417.83     55.08 o 
   7  -7   6       86.23       75.30     24.34 o 
  -9  -6   6        7.32      -25.56     34.31 o 
  -8  -6   6       26.75       73.17     30.63 o 
  -7  -6   6       43.58       27.42     25.79 o 
  -6  -6   6        4.95       75.20    100.05 o 
  -5  -6   6      463.39      466.16     26.64 o 
  -4  -6   6      115.97      220.13     23.90 o 
  -3  -6   6      428.16      364.26      9.80 o 
  -2  -6   6      422.38      387.47     10.92 o 
  -1  -6   6     1921.89     1930.77     23.30 o 
   0  -6   6     1614.29     1541.58     31.74 o 
   1  -6   6      674.78      652.80     33.01 o 
   2  -6   6     5754.29     5788.92    104.71 o 
   3  -6   6      132.93       90.00     22.68 o 
   4  -6   6     1175.64     1223.86     35.17 o 
   5  -6   6       34.50       17.28     18.20 o 
   6  -6   6     1555.34     1664.17     50.05 o 
   7  -6   6       36.00       -9.15     66.95 o 
   8  -6   6      453.14      221.22     28.09 o 
  -9  -5   6       37.47      216.75     43.73 o 
  -8  -5   6      435.65      540.56     25.15 o 
  -7  -5   6      952.60      806.05     68.18 o 
  -6  -5   6      703.21      775.61     70.97 o 
  -5  -5   6       18.02       36.87     23.73 o 
  -4  -5   6      612.52      541.35     20.91 o 
  -3  -5   6      549.04      470.43     11.41 o 
  -2  -5   6     4113.82     3937.41     48.68 o 
  -1  -5   6      925.35      921.02     23.93 o 
   0  -5   6      154.43      190.49     28.05 o 
   1  -5   6      131.13      123.68      9.82 o 
   2  -5   6      393.69      407.95     28.09 o 
   3  -5   6      113.41       94.09     26.17 o 
   4  -5   6      723.36      699.13     30.39 o 
   5  -5   6      540.06      585.86     19.50 o 
   6  -5   6       37.31       53.74     22.16 o 
   7  -5   6      102.90       73.27     22.89 o 
   8  -5   6      154.82       21.24     99.51 o 
 -10  -4   6        8.11      -27.73     39.26 o 
  -9  -4   6        0.35       86.60     31.98 o 
  -8  -4   6      242.73      263.67     89.08 o 
  -7  -4   6      228.01      156.93     36.67 o 
  -6  -4   6      425.35      375.30     14.58 o 
  -5  -4   6       84.40       91.40     35.94 o 
  -4  -4   6     2933.15     2627.04    224.05 o 
  -3  -4   6      335.29      329.30     21.50 o 
  -2  -4   6     4582.89     4341.93    101.74 o 
  -1  -4   6     3990.96     3989.56     47.65 o 
   0  -4   6     5402.57     5137.40    106.56 o 
   1  -4   6       36.47       79.24      8.18 o 
   2  -4   6    10823.77    11058.57    155.04 o 
   3  -4   6       11.56       -3.58      9.44 o 
   4  -4   6     5048.28     5226.53     64.12 o 
   5  -4   6      186.51      148.67     16.81 o 
   6  -4   6     2065.27     2167.71     39.91 o 
   7  -4   6        0.86       16.21     22.66 o 
   8  -4   6      396.91      454.03     43.66 o 
   9  -4   6       21.38       27.08     18.92 o 
 -10  -3   6       63.87       10.13     37.37 o 
  -9  -3   6      177.64      149.15     20.22 o 
  -8  -3   6        5.48       13.59      8.43 o 
  -7  -3   6      399.75      377.87     48.91 o 
  -6  -3   6      443.86      409.44     30.85 o 
  -5  -3   6      334.24      297.17     16.97 o 
  -4  -3   6     1103.13     1044.54     69.00 o 
  -3  -3   6      738.37      721.55     22.46 o 
  -2  -3   6       37.84       39.05     25.75 o 
  -1  -3   6        2.57       -8.38      5.59 o 
   0  -3   6     7323.51     7257.36    114.53 o 
   1  -3   6      648.44      696.87     16.71 o 
   2  -3   6      189.08      304.04     26.25 o 
   3  -3   6      681.08      756.21     23.64 o 
   4  -3   6        2.66       -1.41      7.20 o 
   5  -3   6       43.67       71.14     18.27 o 
   6  -3   6      506.61      484.53     23.88 o 
   7  -3   6       98.08      117.95     31.14 o 
   8  -3   6      223.04      335.68     91.60 o 
   9  -3   6        0.03       65.61     23.82 o 
 -10  -2   6       45.85      209.98     36.49 o 
  -9  -2   6      121.11      100.89     34.31 o 
  -8  -2   6       22.11       41.27     18.02 o 
  -7  -2   6        8.49        6.17     23.48 o 
  -6  -2   6     1906.87     1984.52    105.68 o 
  -5  -2   6       92.25      114.35     18.22 o 
  -4  -2   6       58.15       73.48     26.78 o 
  -3  -2   6      426.70      435.46     19.73 o 
  -2  -2   6      462.06      407.49     20.38 o 
  -1  -2   6     1936.29     1754.16     36.67 o 
   0  -2   6     3032.46     2809.30     62.35 o 
   1  -2   6      200.18      143.32     11.94 o 
   2  -2   6     1541.30     1432.21     26.71 o 
   3  -2   6     2022.94     2326.75     63.77 o 
   4  -2   6     6372.23     6286.60    232.32 o 
   5  -2   6      160.21      136.65     21.65 o 
   6  -2   6      351.50      388.02     28.26 o 
   7  -2   6      435.46      341.17     36.23 o 
   8  -2   6      445.21      486.76     21.55 o 
   9  -2   6        5.70       -9.94     29.42 o 
  10  -2   6      332.23      405.81     35.47 o 
 -10  -1   6       59.62       20.46     59.64 o 
  -9  -1   6      123.00      129.55     23.70 o 
  -8  -1   6      240.80      186.80     17.70 o 
  -7  -1   6      110.83      157.13     41.34 o 
  -6  -1   6      239.00      206.65     20.01 o 
  -5  -1   6        0.24        2.87      4.86 o 
  -4  -1   6      370.84      385.32     21.65 o 
  -3  -1   6      289.13      338.22     25.02 o 
  -2  -1   6       21.98       17.63     11.26 o 
  -1  -1   6     1000.75      895.07     28.44 o 
   0  -1   6      284.20      224.96     19.55 o 
   1  -1   6        9.18      -12.72     13.18 o 
   2  -1   6     3736.89     3902.21    104.99 o 
   3  -1   6     1302.05     1275.91     43.81 o 
   4  -1   6      144.41      110.09     36.31 o 
   5  -1   6      144.78      172.78     19.72 o 
   6  -1   6       16.10      -13.30      8.87 o 
   7  -1   6       71.22       80.81     36.72 o 
   8  -1   6       54.09       68.03     39.69 o 
   9  -1   6       27.47       10.40     42.12 o 
  10  -1   6       38.83       34.11     22.23 o 
  -9   0   6        1.24       26.51     31.03 o 
  -8   0   6      406.36      417.60     18.68 o 
  -7   0   6        7.86        5.07     11.53 o 
  -6   0   6      705.45      756.96     41.91 o 
  -5   0   6       16.15       11.84     14.88 o 
  -4   0   6    12681.17    12275.05    521.76 o 
  -3   0   6        2.21        3.42      5.27 o 
  -2   0   6     2718.33     2777.04     57.81 o 
  -1   0   6        2.43      -11.46     20.17 o 
   0   0   6    15242.57    14718.59    435.36 o 
   1   0   6        0.04       10.82      7.51 o 
   2   0   6    20927.19    21651.46    552.24 o 
   3   0   6        2.12       36.85     20.98 o 
   4   0   6      175.82      153.45     23.82 o 
   5   0   6        0.90       -9.25     10.97 o 
   6   0   6     2054.77     2157.15     81.71 o 
   7   0   6        9.51        6.53     20.29 o 
   8   0   6      798.78      824.24     62.07 o 
   9   0   6        0.02       25.12     32.53 o 
  10   0   6        9.98       89.99     27.85 o 
 -10   1   6       53.46       61.17     57.88 o 
  -9   1   6      183.82      172.46     38.91 o 
  -8   1   6      240.42      251.63     58.25 o 
  -7   1   6       35.84       71.44     41.73 o 
  -6   1   6      142.02      148.01     20.85 o 
  -5   1   6       24.41       25.48     16.20 o 
  -4   1   6      147.01      161.28     16.07 o 
  -3   1   6      201.26      261.67     11.95 o 
  -2   1   6       13.03       -2.00      7.34 o 
  -1   1   6     1473.48     1408.24     42.68 o 
   0   1   6      172.69      141.48     25.82 o 
   1   1   6       16.71        2.40     13.33 o 
   2   1   6     1487.64     1719.69     46.08 o 
   3   1   6     1873.31     1906.77     56.38 o 
   4   1   6      285.79      197.87     23.62 o 
   5   1   6      285.45      278.52     21.01 o 
   6   1   6        4.74       25.94     12.78 o 
   7   1   6      101.51      128.71     38.25 o 
   8   1   6       40.21        6.95     10.97 o 
   9   1   6       57.69        0.85     53.83 o 
  10   1   6       35.09       26.42     31.72 o 
 -10   2   6       97.85       25.72     35.27 o 
  -9   2   6       25.11        9.61     19.69 o 
  -8   2   6      170.15      205.55     24.46 o 
  -7   2   6       27.98       57.76     20.65 o 
  -6   2   6     3222.08     3214.23    136.12 o 
  -5   2   6       95.97      102.93     16.80 o 
  -4   2   6      459.17      431.19     26.76 o 
  -3   2   6      633.06      597.36     16.69 o 
  -2   2   6     1261.19     1053.08     32.22 o 
  -1   2   6      918.88      855.84     24.75 o 
   0   2   6     6804.11     6663.73     68.18 o 
   1   2   6       33.50       -9.06      6.04 o 
   2   2   6     1036.18     1065.53     24.40 o 
   3   2   6      405.97      514.59     14.14 o 
   4   2   6     6475.37     6333.33    175.58 o 
   5   2   6      142.47      172.24     13.77 o 
   6   2   6      325.17      345.89     22.29 o 
   7   2   6      500.85      383.97     24.96 o 
   8   2   6      368.44      365.02     35.61 o 
   9   2   6        3.01      -16.35     17.83 o 
 -10   3   6       42.02      -41.56     35.34 o 
  -9   3   6      123.39      170.07     23.14 o 
  -8   3   6       50.65       36.63     21.07 o 
  -7   3   6      187.51      186.39     24.32 o 
  -6   3   6      529.41      551.03     20.35 o 
  -5   3   6      464.93      471.65     23.46 o 
  -4   3   6      556.52      517.70     23.91 o 
  -3   3   6      878.68      732.21     30.45 o 
  -2   3   6        4.39        3.26      5.59 o 
  -1   3   6      398.93      488.90     16.46 o 
   0   3   6     1981.94     1861.37     25.54 o 
   1   3   6      384.51      432.73     18.29 o 
   2   3   6     2891.15     2848.18    110.54 o 
   3   3   6       46.75       75.98     22.64 o 
   4   3   6      485.44      355.75     27.57 o 
   5   3   6        1.35        5.56      7.08 o 
   6   3   6      355.00      309.96     14.86 o 
   7   3   6      193.06      152.07     17.54 o 
   8   3   6      285.94      311.86     32.88 o 
   9   3   6       10.45       39.61     51.11 o 
 -10   4   6       17.00       71.48     45.76 o 
  -9   4   6        6.67      -36.63     30.31 o 
  -8   4   6      552.94      508.41     29.63 o 
  -7   4   6       57.09       24.45     28.22 o 
  -6   4   6      385.99      347.61     15.81 o 
  -5   4   6       23.07       27.98     21.45 o 
  -4   4   6     3011.35     2928.59     71.20 o 
  -3   4   6      103.40      105.72     20.67 o 
  -2   4   6     4383.70     4226.13     59.85 o 
  -1   4   6       49.32       92.91     22.73 o 
   0   4   6     2538.12     2272.52     37.52 o 
   1   4   6      744.83      712.75     16.64 o 
   2   4   6    11175.07    11478.76    213.28 o 
   3   4   6      139.00      131.12     14.93 o 
   4   4   6     4559.19     4775.54    162.86 o 
   5   4   6      325.05      325.81     16.96 o 
   6   4   6     2367.66     2069.06     82.64 o 
   7   4   6       15.88      -13.06     11.15 o 
   8   4   6      212.96      191.07     21.78 o 
   9   4   6       46.97      171.02     28.05 o 
  -9   5   6        1.82      -30.87     22.55 o 
  -8   5   6      325.97      306.36     39.93 o 
  -7   5   6      511.48      460.07     23.80 o 
  -6   5   6      342.15      383.98     61.91 o 
  -5   5   6        2.00      -16.82     13.83 o 
  -4   5   6       88.71       92.03     13.13 o 
  -3   5   6     1210.59     1244.24     34.60 o 
  -2   5   6      676.12      613.40     21.53 o 
  -1   5   6      604.59      544.46     30.43 o 
   0   5   6        9.71       -7.94      5.29 o 
   1   5   6      750.41      805.45     30.69 o 
   2   5   6        1.40       13.29     17.16 o 
   3   5   6      460.29      360.76     15.65 o 
   4   5   6      251.71      240.54     18.01 o 
   5   5   6      872.21      778.14     25.39 o 
   6   5   6      293.49      301.79     32.62 o 
   7   5   6        1.96       16.55     10.52 o 
   8   5   6       99.65       74.30     34.23 o 
   9   5   6       28.22      105.13     52.87 o 
  -8   6   6      244.69      251.19     62.14 o 
  -7   6   6       10.60       -3.62     13.70 o 
  -6   6   6      631.93      548.00     71.11 o 
  -5   6   6      273.37      208.95      9.65 o 
  -4   6   6     2188.26     2321.26     68.13 o 
  -3   6   6      142.52      165.21     12.26 o 
  -2   6   6     3438.24     3564.50    109.26 o 
  -1   6   6      396.27      414.82     16.09 o 
   0   6   6     3482.45     3443.97     47.34 o 
   1   6   6        1.32       -9.67      6.45 o 
   2   6   6     2795.55     2765.54     69.78 o 
   3   6   6      621.87      712.06     36.21 o 
   4   6   6     1607.75     1504.56     72.97 o 
   5   6   6       69.42       86.67     19.90 o 
   6   6   6      398.57      328.94     22.25 o 
   7   6   6      150.01      128.70     19.38 o 
   8   6   6      297.38      228.77     25.14 o 
   9   6   6       82.23      -22.34     61.74 o 
  -7   7   6        9.35       16.45     23.56 o 
  -6   7   6       48.94       57.37     12.74 o 
  -5   7   6      345.34      276.09     13.42 o 
  -4   7   6       50.89       36.40     21.04 o 
  -3   7   6      460.34      429.32     13.68 o 
  -2   7   6      466.31      487.71     14.71 o 
  -1   7   6      430.13      432.06     21.38 o 
   0   7   6       20.87       39.13      8.40 o 
   1   7   6       79.99       81.97     16.30 o 
   2   7   6       24.81        6.31     10.42 o 
   3   7   6      664.53      647.28     37.05 o 
   4   7   6       44.39       17.23     16.81 o 
   5   7   6      386.71      278.82     28.69 o 
   6   7   6       98.49       76.87     29.46 o 
   7   7   6       82.68       71.81     23.80 o 
   8   7   6      136.53      281.51     69.15 o 
  -8   8   6        3.02      -31.61     44.07 o 
  -7   8   6       48.66       -4.38     38.08 o 
  -6   8   6      238.38      224.27     61.59 o 
  -5   8   6       13.28        7.13     36.23 o 
  -4   8   6      538.22      482.94     20.26 o 
  -3   8   6       16.37       12.84     22.75 o 
  -2   8   6     2418.97     2481.74     61.94 o 
  -1   8   6      175.99      183.73     14.63 o 
   0   8   6     3036.32     2945.79     40.23 o 
   1   8   6        0.62       29.46     16.73 o 
   2   8   6     1900.65     1931.75     64.49 o 
   3   8   6      610.54      607.25     23.32 o 
   4   8   6     1543.95     1403.11     92.60 o 
   5   8   6      476.31      380.59     38.31 o 
   6   8   6      228.27      318.77     28.65 o 
   7   8   6       52.46       39.65     24.13 o 
   8   8   6       85.16      127.13     34.32 o 
  -7   9   6       44.09       29.73     24.56 o 
  -6   9   6        1.42      149.76     30.06 o 
  -5   9   6      271.50      228.13     41.69 o 
  -4   9   6        2.54      -33.86     22.57 o 
  -3   9   6      381.67      456.90     19.68 o 
  -2   9   6      105.37      123.96     40.30 o 
  -1   9   6      116.08      121.49     26.11 o 
   0   9   6        2.40      112.77     52.20 o 
   1   9   6     1640.43     1845.18     62.93 o 
   2   9   6      375.41      382.32     27.41 o 
   3   9   6       94.80       54.28     22.55 o 
   4   9   6       33.60       39.49     27.08 o 
   5   9   6      223.91      196.18     46.03 o 
   6   9   6       48.61       77.85     60.82 o 
   7   9   6      291.18      499.02     78.86 o 
  -7  10   6       23.97       -3.11     23.00 o 
  -6  10   6       35.55      -30.87     52.80 o 
  -5  10   6       36.04       30.66     31.75 o 
  -4  10   6      582.75      669.41     62.85 o 
  -3  10   6       75.56       54.59     45.63 o 
  -2  10   6      689.47      630.64     17.03 o 
  -1  10   6       88.31       79.92     28.22 o 
   0  10   6      451.38      475.08     26.55 o 
   1  10   6      298.90      322.58     31.25 o 
   2  10   6     1050.20     1066.86     28.93 o 
   3  10   6       20.31       16.78     10.33 o 
   4  10   6      280.57      242.08     51.66 o 
   5  10   6      101.91      202.10     65.42 o 
   6  10   6      177.14      186.08     57.92 o 
  -6  11   6        2.80        2.30     41.63 o 
  -5  11   6       28.99       28.32     26.61 o 
  -4  11   6       86.60       66.47     27.03 o 
  -3  11   6      145.31      160.96     20.77 o 
  -2  11   6        6.62      -19.36     12.91 o 
  -1  11   6     1634.97     1553.32     77.55 o 
   0  11   6       57.66      153.13     28.73 o 
   1  11   6      253.85      339.23     49.30 o 
   2  11   6        2.14       20.11     15.78 o 
   3  11   6      884.23      840.16     60.26 o 
   4  11   6       16.41      -42.78     35.81 o 
   5  11   6      101.39      102.51     31.83 o 
  -5  12   6       10.48      -79.81     53.21 o 
  -4  12   6      163.55      262.26     31.44 o 
  -3  12   6      111.82       73.26     77.64 o 
  -2  12   6      422.29      432.74     24.45 o 
  -1  12   6        2.34       11.57     18.33 o 
   0  12   6      205.11      260.60     28.19 o 
   1  12   6       66.45      113.68     32.35 o 
   2  12   6      284.82      249.21     17.62 o 
   3  12   6       37.55      -17.74     36.96 o 
   4  12   6      330.11      385.71     43.12 o 
  -1  13   6      108.84      176.34     44.47 o 
   0  13   6        0.41       49.54     28.80 o 
   1  13   6      544.15      547.66     37.77 o 
   2  13   6        2.56      -45.56     30.80 o 
   3  13   6      112.28      172.47     33.95 o 
  -3 -13   7      487.16      371.63     41.90 o 
  -2 -13   7       96.82       14.28     50.64 o 
  -1 -13   7       51.53      116.84     26.54 o 
   0 -13   7       77.42       61.71     28.09 o 
   1 -13   7      519.61      457.61     37.37 o 
   2 -13   7       37.36      -36.05     24.03 o 
  -5 -12   7       21.70       15.40     43.86 o 
  -4 -12   7       75.54       77.26     16.50 o 
  -3 -12   7        3.74       93.01     21.39 o 
  -2 -12   7      543.12      511.70     20.06 o 
  -1 -12   7       49.20      139.16     15.12 o 
   0 -12   7      274.46      263.86     25.19 o 
   1 -12   7        3.46      -24.03     16.93 o 
   2 -12   7      173.96      213.04     64.68 o 
   3 -12   7        4.06      -58.79     39.19 o 
  -6 -11   7        3.10       75.46     34.18 o 
  -5 -11   7       45.10       89.80     78.42 o 
  -4 -11   7       17.22       28.38     20.04 o 
  -3 -11   7      115.06      102.25     16.08 o 
  -2 -11   7        0.68       -8.22     15.41 o 
  -1 -11   7     1446.44     1410.42     27.90 o 
   0 -11   7        0.52      -18.71     12.47 o 
   1 -11   7      274.74      247.17     32.51 o 
   2 -11   7       25.01       15.23     30.33 o 
   3 -11   7     1013.67     1004.30    159.21 o 
   5 -11   7      225.53      241.25     36.55 o 
  -7 -10   7       39.39       21.84     35.37 o 
  -6 -10   7       22.28       20.45     24.36 o 
  -5 -10   7      163.07      117.17     23.07 o 
  -4 -10   7      374.42      318.80     29.53 o 
  -3 -10   7        9.06        2.94      9.71 o 
  -2 -10   7      541.70      535.95     12.03 o 
  -1 -10   7        1.95       -1.50     19.95 o 
   0 -10   7      442.97      409.31     24.44 o 
   1 -10   7      229.82      263.89     22.48 o 
   2 -10   7      301.30      227.80     20.52 o 
   3 -10   7       12.08       -3.54     18.98 o 
   4 -10   7      355.54      489.23    161.28 o 
   6 -10   7      337.98      350.98     41.43 o 
  -8  -9   7       40.40      -17.60     81.13 o 
  -7  -9   7       97.80       83.01     18.74 o 
  -6  -9   7       27.10       36.43     49.65 o 
  -5  -9   7      323.31      323.92     59.01 o 
  -4  -9   7       49.66       -2.35     19.30 o 
  -3  -9   7      538.79      504.90     11.74 o 
  -2  -9   7       15.77      -17.41     11.61 o 
  -1  -9   7      233.38      255.04     23.41 o 
   0  -9   7        0.96      -17.90     11.94 o 
   1  -9   7     1329.86     1409.51     33.22 o 
   2  -9   7      501.81      470.04     14.45 o 
   3  -9   7      177.20      150.77     22.49 o 
   4  -9   7       79.85        4.14     22.51 o 
   5  -9   7      153.44      220.41     43.39 o 
   6  -9   7       26.72       22.05     52.53 o 
  -8  -8   7        2.79       17.62     46.10 o 
  -7  -8   7       67.02      108.88     22.19 o 
  -6  -8   7      157.99      233.01     29.90 o 
  -5  -8   7       11.93       45.19     15.97 o 
  -4  -8   7      452.53      432.57     14.97 o 
  -3  -8   7       86.39       56.20     17.63 o 
  -2  -8   7     2353.51     2270.21     37.65 o 
  -1  -8   7      211.56      210.00     16.13 o 
   0  -8   7     3016.84     2997.29     35.28 o 
   1  -8   7        4.45       30.12     19.87 o 
   2  -8   7     2090.47     2106.48     64.50 o 
   3  -8   7      513.96      509.76     33.48 o 
   4  -8   7     1733.93     1681.87     59.35 o 
   5  -8   7      372.77      367.20     17.05 o 
   7  -8   7       32.68      160.77     34.25 o 
  -9  -7   7       13.32        7.46     44.66 o 
  -8  -7   7        3.63       44.09     49.58 o 
  -7  -7   7        1.98       48.46     25.46 o 
  -6  -7   7       93.95       85.02     26.92 o 
  -5  -7   7      498.11      532.41     44.66 o 
  -4  -7   7        7.88        7.30     14.18 o 
  -3  -7   7      724.60      609.14     19.89 o 
  -2  -7   7      394.03      395.76     25.09 o 
  -1  -7   7      560.78      578.34     12.72 o 
   0  -7   7       29.66       35.96     18.94 o 
   1  -7   7       81.48      133.61     24.62 o 
   2  -7   7       18.90       42.16     30.06 o 
   3  -7   7      463.18      566.24     40.51 o 
   4  -7   7       20.55       19.45     12.90 o 
   5  -7   7      192.56      200.79     29.98 o 
   6  -7   7      125.88        4.79     62.07 o 
  -9  -6   7        0.33       -9.10     24.53 o 
  -8  -6   7      303.95      295.44     68.02 o 
  -7  -6   7       57.15      138.25     82.14 o 
  -6  -6   7      860.64      793.99     87.03 o 
  -5  -6   7      407.00      424.12     50.63 o 
  -4  -6   7     2835.22     2485.79     87.07 o 
  -3  -6   7       25.62       23.05     10.07 o 
  -2  -6   7     3759.11     3533.43     47.10 o 
  -1  -6   7      386.02      381.71     22.41 o 
   0  -6   7     3514.40     3477.30     75.61 o 
   1  -6   7       84.86      133.75     35.47 o 
   2  -6   7     2048.72     1994.12     27.24 o 
   3  -6   7      825.94      924.50     27.10 o 
   4  -6   7     1555.18     1609.73     48.28 o 
   5  -6   7      100.88      124.87     37.59 o 
   6  -6   7      260.47      262.68     50.54 o 
   7  -6   7      144.30      149.35     13.52 o 
  -9  -5   7       15.65       50.16     46.71 o 
  -8  -5   7      156.08      203.92     25.47 o 
  -7  -5   7      387.68      389.77     19.05 o 
  -5  -5   7        4.64       -0.69      3.98 o 
  -4  -5   7        5.01       22.93     14.54 o 
  -3  -5   7     1905.72     1885.67     52.73 o 
  -2  -5   7      225.78      208.18     15.64 o 
  -1  -5   7      426.75      381.37     11.13 o 
   0  -5   7       15.17      -17.39     14.08 o 
   1  -5   7      270.27      380.27     31.04 o 
   2  -5   7       14.43       25.93     12.38 o 
   3  -5   7      458.51      455.18     16.55 o 
   4  -5   7        7.03       -1.80     18.63 o 
   5  -5   7      544.72      601.97     16.63 o 
   6  -5   7      467.63      472.55     31.25 o 
   7  -5   7      108.95      117.61     28.90 o 
   8  -5   7       15.22       -7.91     23.66 o 
 -10  -4   7       34.11      123.67     50.90 o 
  -9  -4   7       28.60       42.66     47.45 o 
  -8  -4   7      515.69      454.72     36.76 o 
  -7  -4   7       83.89      104.85     29.79 o 
  -6  -4   7      268.94      224.55     13.82 o 
  -5  -4   7        4.12       16.84     10.85 o 
  -4  -4   7     3089.65     2676.80    150.35 o 
  -3  -4   7      140.93      135.81     28.13 o 
  -2  -4   7     2208.99     2082.05     38.68 o 
  -1  -4   7     1957.15     1992.42     26.10 o 
   0  -4   7     1158.15     1021.02     31.97 o 
   1  -4   7      469.17      454.32     10.91 o 
   2  -4   7     5686.19     5650.93     98.73 o 
   3  -4   7      129.79      129.49     23.20 o 
   4  -4   7     2569.21     2695.60     81.16 o 
   5  -4   7      309.17      272.74     27.90 o 
   6  -4   7     1803.69     1879.78     97.58 o 
   7  -4   7        3.10        7.34     22.15 o 
   8  -4   7      121.43       97.46     54.15 o 
   9  -4   7       33.99       44.23     20.44 o 
 -10  -3   7       36.24       -8.65     30.10 o 
  -9  -3   7      157.36      126.72     33.54 o 
  -8  -3   7       25.56       12.21     18.29 o 
  -7  -3   7        9.18        7.53     25.79 o 
  -6  -3   7      248.34      234.96     18.59 o 
  -5  -3   7      987.04      901.92     44.99 o 
  -4  -3   7       57.47       48.83      9.73 o 
  -3  -3   7      876.02      827.92     55.20 o 
  -2  -3   7        5.49       24.95     15.17 o 
  -1  -3   7      647.92      749.56     24.57 o 
   0  -3   7      485.83      444.92     14.14 o 
   1  -3   7     1239.40     1382.44     35.71 o 
   2  -3   7     8580.58     9129.88    178.29 o 
   3  -3   7      128.14       64.56     30.50 o 
   4  -3   7     1092.49      992.77     42.86 o 
   5  -3   7        0.54        9.68     12.96 o 
   6  -3   7       98.73      113.91     17.03 o 
   7  -3   7      273.25      179.54     28.08 o 
   8  -3   7      621.60      669.39     36.09 o 
   9  -3   7        9.47       32.16     40.11 o 
 -10  -2   7      138.80      136.61    115.31 o 
  -9  -2   7        0.87      -11.24     16.38 o 
  -8  -2   7      480.52      447.55     16.98 o 
  -7  -2   7       33.61       23.37     15.19 o 
  -6  -2   7     4761.83     4899.42    151.01 o 
  -5  -2   7      517.30      456.30     27.23 o 
  -4  -2   7     1966.85     1920.36     94.21 o 
  -3  -2   7        0.18       -6.37     10.22 o 
  -2  -2   7    13833.78    14005.80    518.05 o 
  -1  -2   7      431.10      407.28     13.99 o 
   0  -2   7    12269.12    12272.65    201.08 o 
   1  -2   7      128.80      110.78     11.17 o 
   2  -2   7      439.40      421.46     25.38 o 
   3  -2   7      579.66      623.30     25.20 o 
   4  -2   7     6370.57     6115.15    300.52 o 
   5  -2   7       40.98       86.78     38.54 o 
   6  -2   7      339.06      284.68     31.10 o 
   7  -2   7      311.78      357.22     30.44 o 
   8  -2   7      321.27      392.67     46.17 o 
   9  -2   7       19.79       -9.61     41.50 o 
 -10  -1   7        4.44       82.47     33.99 o 
  -9  -1   7       82.55       89.83     21.45 o 
  -8  -1   7       19.64       -9.95     28.11 o 
  -7  -1   7      516.13      443.62     43.43 o 
  -6  -1   7       14.15       11.36     10.98 o 
  -5  -1   7       52.57       68.98     18.45 o 
  -4  -1   7     1794.78     1860.74     55.54 o 
  -3  -1   7      919.62      971.91     15.60 o 
  -2  -1   7      948.06      985.03     40.96 o 
  -1  -1   7     1191.79     1232.08     39.77 o 
   0  -1   7     2028.94     1869.34     53.51 o 
   1  -1   7      254.99      236.51     13.52 o 
   2  -1   7     1565.16     1419.15     34.51 o 
   3  -1   7       19.10       -8.54     14.53 o 
   4  -1   7      251.60      266.84     15.15 o 
   5  -1   7      132.02      160.78     11.50 o 
   6  -1   7     1063.72     1222.93     22.83 o 
   7  -1   7      454.56      500.44     35.41 o 
   8  -1   7       46.98        7.86     25.83 o 
   9  -1   7       87.13       89.68     37.17 o 
 -10   0   7       39.87        4.49     30.19 o 
  -9   0   7        1.45        6.08     26.93 o 
  -8   0   7      635.39      681.94     53.64 o 
  -7   0   7        5.88       23.94     15.78 o 
  -6   0   7      499.23      552.55     42.11 o 
  -5   0   7        1.87       19.42     14.86 o 
  -4   0   7     4023.22     4282.17    151.91 o 
  -3   0   7        1.77       24.64      6.08 o 
  -2   0   7      170.76      157.36      7.74 o 
  -1   0   7        0.15       -4.51      9.08 o 
   0   0   7     4848.71     5194.17    157.80 o 
   1   0   7        0.08      -10.76     12.12 o 
   2   0   7    10694.94    10999.99    381.40 o 
   3   0   7        0.04       46.40     14.56 o 
   4   0   7      476.10      521.02     15.72 o 
   5   0   7        2.86       30.90     18.17 o 
   6   0   7     7577.25     7833.24    276.42 o 
   7   0   7        8.10       -4.01     12.20 o 
   8   0   7      915.20      938.81     35.74 o 
   9   0   7        0.03      -11.08     26.64 o 
 -10   1   7        2.62      -50.06     33.37 o 
  -9   1   7      118.74      136.65     18.52 o 
  -8   1   7       21.30       29.74     32.03 o 
  -7   1   7      457.37      482.14     36.56 o 
  -6   1   7        4.22       30.19     13.02 o 
  -5   1   7      168.57      127.54     17.95 o 
  -4   1   7     1651.66     1593.46     34.27 o 
  -3   1   7      364.71      409.23     19.81 o 
  -2   1   7      676.35      747.78     23.57 o 
  -1   1   7      678.10      677.64     14.80 o 
   0   1   7     3642.18     3619.94    125.70 o 
   1   1   7      415.43      351.27     10.71 o 
   2   1   7     1017.49     1034.95     28.52 o 
   3   1   7      473.00      454.78     33.00 o 
   4   1   7      383.96      357.37     18.16 o 
   5   1   7        6.91       22.13      9.83 o 
   6   1   7     1301.87     1299.26     64.08 o 
   7   1   7      264.00      252.40     32.69 o 
   8   1   7      111.44      143.35     43.69 o 
   9   1   7      128.29       74.27    115.31 o 
 -10   2   7      114.27       94.29     36.01 o 
  -9   2   7       44.36       -0.07     16.55 o 
  -8   2   7      414.86      402.55     28.71 o 
  -7   2   7        7.99       78.94     50.58 o 
  -6   2   7     3832.43     3970.81    138.00 o 
  -5   2   7      763.37      715.35     37.79 o 
  -4   2   7     2153.47     2059.00     33.04 o 
  -3   2   7      551.40      501.78     18.62 o 
  -2   2   7    18693.06    19797.69    340.18 o 
  -1   2   7      756.17      714.58     17.73 o 
   0   2   7    12091.09    12296.35    310.38 o 
   1   2   7       47.87       96.90      9.09 o 
   2   2   7      472.38      325.86     21.35 o 
   3   2   7      720.50      831.02     29.22 o 
   4   2   7     7504.19     7481.18    169.33 o 
   5   2   7        8.68       38.08     13.16 o 
   6   2   7      322.08      368.65     23.76 o 
   7   2   7      199.09      193.99     32.22 o 
   8   2   7      231.91      188.84     20.25 o 
   9   2   7        8.38        1.73     34.57 o 
 -10   3   7       80.40      -50.57     41.29 o 
  -9   3   7       44.18      -50.06     33.37 o 
  -8   3   7       14.19       32.42     47.64 o 
  -7   3   7        5.80        0.04     12.23 o 
  -6   3   7      138.56      147.28     19.14 o 
  -5   3   7      287.63      316.75     41.35 o 
  -4   3   7       19.28        2.24     24.67 o 
  -3   3   7       40.51      -12.06     11.63 o 
  -2   3   7      426.15      412.26     11.30 o 
  -1   3   7       86.17      102.08      6.03 o 
   0   3   7     2263.79     2143.25     38.58 o 
   1   3   7     2024.49     2161.51     44.02 o 
   2   3   7     8269.51     8698.41    236.64 o 
   3   3   7      277.09      215.87     15.95 o 
   4   3   7     1205.29     1276.71     38.13 o 
   5   3   7        8.56      -12.88      8.58 o 
   6   3   7        8.48       -1.10     22.53 o 
   7   3   7      376.86      356.79     24.26 o 
   8   3   7      690.37      698.31     73.59 o 
   9   3   7        4.19      159.82     78.83 o 
  -9   4   7       72.29      173.15     25.53 o 
  -8   4   7      325.82      351.52     17.43 o 
  -7   4   7       69.65        4.13     10.11 o 
  -6   4   7      185.74      176.01     12.64 o 
  -5   4   7        4.62      -10.01     10.65 o 
  -4   4   7     3534.91     3363.70    106.77 o 
  -3   4   7        7.07       11.12     11.39 o 
  -2   4   7     1416.55     1260.29     17.55 o 
  -1   4   7     2828.80     2966.13     80.96 o 
   0   4   7      585.72      517.14     23.46 o 
   1   4   7       50.02       65.05     19.02 o 
   2   4   7     2499.91     2425.51     75.20 o 
   3   4   7        0.87       16.14     18.35 o 
   4   4   7     1013.05      979.75     47.65 o 
   5   4   7      244.53      273.26     24.16 o 
   6   4   7      940.26      796.93     36.46 o 
   7   4   7        0.75        0.41     17.92 o 
   8   4   7       52.43       76.96     22.51 o 
   9   4   7       64.22       92.96     35.20 o 
  -9   5   7        6.55      -19.77     44.88 o 
  -8   5   7       24.20       11.52     14.25 o 
  -7   5   7        5.61      -21.53     16.41 o 
  -6   5   7      292.14      314.48     25.74 o 
  -5   5   7        1.44       14.11      9.53 o 
  -4   5   7      544.89      540.92     29.10 o 
  -3   5   7      354.34      407.82     25.39 o 
  -2   5   7       38.19        4.34     13.73 o 
  -1   5   7       61.28       42.87     38.85 o 
   0   5   7     2095.87     2019.09     51.43 o 
   1   5   7      613.96      603.87     33.70 o 
   2   5   7      862.14      861.07     27.16 o 
   3   5   7      734.08      798.24     30.98 o 
   4   5   7      821.00      809.24     20.92 o 
   5   5   7      378.42      459.42     34.21 o 
   6   5   7      758.09      710.20     43.62 o 
   7   5   7      374.23      250.61     27.55 o 
   8   5   7       15.12       30.09     13.12 o 
   9   5   7       19.20       89.35     53.48 o 
  -9   6   7        0.13      -59.91     39.94 o 
  -8   6   7      436.19      459.59     98.42 o 
  -7   6   7      177.48      142.41     20.41 o 
  -6   6   7     2184.94     2286.44     76.13 o 
  -5   6   7       88.76      110.56     26.77 o 
  -4   6   7     2598.65     2552.87     57.05 o 
  -3   6   7     1097.84     1187.57     24.76 o 
  -2   6   7     4376.54     4353.01    110.36 o 
  -1   6   7       49.07        8.78     17.44 o 
   0   6   7     2581.84     2663.87     45.32 o 
   1   6   7     1166.12     1117.68     20.03 o 
   2   6   7     1139.32     1117.70     35.88 o 
   3   6   7     1301.92     1290.11     66.04 o 
   4   6   7      754.81      745.54     41.66 o 
   5   6   7       77.04       86.81     27.76 o 
   6   6   7      147.75      124.30     16.63 o 
   7   6   7       19.24       35.36     30.80 o 
   8   6   7      190.34      148.26     85.19 o 
  -7   7   7       64.48       19.10     24.94 o 
  -6   7   7      124.48      143.48     81.08 o 
  -5   7   7      204.36      204.31     39.19 o 
  -4   7   7      196.72      214.85     54.99 o 
  -3   7   7      317.18      259.83     13.19 o 
  -2   7   7     1129.96     1166.78     29.35 o 
  -1   7   7      567.24      541.79     23.94 o 
   0   7   7       12.22        8.74      9.50 o 
   1   7   7      106.38      114.95     19.00 o 
   2   7   7     1405.23     1415.53     42.13 o 
   3   7   7     2276.06     2388.82     90.40 o 
   4   7   7     2290.71     2203.74    102.48 o 
   5   7   7        2.99       15.19     21.94 o 
   6   7   7       31.75       64.22     17.61 o 
   7   7   7      115.85      194.23     27.47 o 
  -8   8   7      102.93      252.08     45.42 o 
  -7   8   7       12.72        0.67     22.98 o 
  -6   8   7      988.34      926.62     61.35 o 
  -5   8   7        0.06        2.94      8.89 o 
  -4   8   7      379.85      345.00     27.76 o 
  -3   8   7      435.23      466.33     18.55 o 
  -2   8   7     1226.95     1166.13     32.26 o 
  -1   8   7      232.09      220.60     18.36 o 
   0   8   7     2209.62     2253.34     39.03 o 
   1   8   7      220.81      237.69     17.89 o 
   2   8   7      141.31      163.16     25.66 o 
   3   8   7      136.06      152.11     54.78 o 
   4   8   7       71.45       18.57     19.95 o 
   5   8   7      680.21      616.01     68.57 o 
   6   8   7      154.54      174.69     53.29 o 
   7   8   7       74.30       49.58     72.26 o 
  -7   9   7        3.94       67.49     44.34 o 
  -6   9   7      269.35      300.64     47.70 o 
  -5   9   7      392.90      325.50     61.44 o 
  -4   9   7      159.24      157.00     21.00 o 
  -3   9   7      218.53      267.73     28.76 o 
  -2   9   7      269.13      234.22     33.02 o 
  -1   9   7      128.15      166.86     48.48 o 
   0   9   7      259.44      326.11     35.03 o 
   1   9   7     2666.70     2873.28     84.97 o 
   2   9   7      205.72      206.04     17.86 o 
   3   9   7       13.18       14.13     14.93 o 
   4   9   7      265.19      283.52     23.20 o 
   5   9   7      103.12      105.92     34.07 o 
   6   9   7      260.07      318.77     21.52 o 
   7   9   7       87.03      112.29     27.26 o 
  -7  10   7        5.74      -30.22     65.19 o 
  -6  10   7       26.20        4.05     59.43 o 
  -5  10   7        0.52       93.21     45.22 o 
  -4  10   7     1310.35     1322.09     49.80 o 
  -3  10   7       61.95       48.02     17.49 o 
  -2  10   7      704.20      632.97     36.14 o 
  -1  10   7      157.36      142.75     14.44 o 
   0  10   7     1235.29     1297.90     53.88 o 
   1  10   7      121.14      105.70     18.28 o 
   2  10   7     2118.33     2154.36     61.22 o 
   3  10   7      279.04      241.45     12.73 o 
   4  10   7       68.60       66.72     26.86 o 
   5  10   7      274.18      339.91     83.71 o 
   6  10   7       25.07        9.03     73.78 o 
  -5  11   7       63.51      -39.67     41.16 o 
  -4  11   7      235.28      287.08     90.77 o 
  -3  11   7      212.50      167.14     53.43 o 
  -2  11   7        9.99       23.23     11.92 o 
  -1  11   7     1213.81     1134.62     71.77 o 
   0  11   7      124.89      172.83     18.78 o 
   1  11   7        5.05       22.05     10.64 o 
   2  11   7      527.84      562.39     37.09 o 
   3  11   7      210.19      213.30     27.09 o 
   4  11   7       38.59       65.39     35.61 o 
   5  11   7        3.22       27.55     39.33 o 
  -5  12   7        7.34       10.17     27.62 o 
  -4  12   7       75.13      130.98     25.18 o 
  -3  12   7       82.80       91.17     41.39 o 
  -2  12   7      192.74      140.87     41.83 o 
  -1  12   7        4.55       12.06     32.28 o 
   0  12   7      120.19      152.34     47.88 o 
   1  12   7      164.12      186.21     39.60 o 
   2  12   7       96.48       26.75     33.98 o 
   3  12   7      108.68       53.35     37.67 o 
   4  12   7      279.30      192.04     46.10 o 
  -3  13   7      402.81      371.63     45.69 o 
  -2  13   7      246.31      146.08     37.98 o 
  -1  13   7       34.36       -4.48     30.80 o 
   0  13   7      139.78      188.86     53.13 o 
   1  13   7      308.64      395.92     28.53 o 
  -3 -13   8      655.96      404.05     45.08 o 
  -2 -13   8       19.33        1.87     34.96 o 
  -1 -13   8      157.36      188.69     18.59 o 
   0 -13   8        3.07       19.08     39.36 o 
   1 -13   8      510.11      522.29     88.41 o 
   2 -13   8       13.33       40.39     22.56 o 
   3 -13   8       61.84      224.40     69.93 o 
  -5 -12   8       17.01      -83.11     55.41 o 
  -4 -12   8      100.88      107.41     93.04 o 
  -3 -12   8      156.68       89.15     25.16 o 
  -2 -12   8      342.88      427.85     19.77 o 
  -1 -12   8        0.97       31.89     23.40 o 
   0 -12   8      101.44      102.11     32.27 o 
   1 -12   8       94.89       39.46     39.87 o 
   2 -12   8      317.00      306.87     22.82 o 
   3 -12   8       59.98      235.16     46.57 o 
   4 -12   8      342.96      316.87     38.79 o 
  -6 -11   8        4.48       22.01     22.16 o 
  -5 -11   8       56.06       58.09     26.77 o 
  -4 -11   8      197.47      176.64     80.22 o 
  -3 -11   8      326.16      234.99     11.09 o 
  -2 -11   8        2.05       16.87     10.18 o 
  -1 -11   8     1846.25     1783.62     38.35 o 
   0 -11   8       43.91       20.55     28.39 o 
   1 -11   8       96.97      173.50     40.75 o 
   2 -11   8      136.79       87.68     34.42 o 
   3 -11   8      562.08      471.55     40.65 o 
   4 -11   8       22.09        8.86     86.51 o 
  -7 -10   8       21.88       45.86     35.57 o 
  -6 -10   8       21.38       71.99     35.82 o 
  -5 -10   8        0.08       42.86     16.44 o 
  -4 -10   8     1056.29      771.90     59.77 o 
  -3 -10   8       77.85      126.02     27.89 o 
  -2 -10   8      462.57      426.45     22.87 o 
  -1 -10   8      132.39      165.26     34.34 o 
   0 -10   8     1288.75     1320.55     23.42 o 
   1 -10   8        3.16      -29.14     20.45 o 
   2 -10   8     2176.97     2065.70     36.96 o 
   3 -10   8       48.07       89.48     32.72 o 
   4 -10   8      185.52      219.90    102.49 o 
   5 -10   8      176.25      282.50     60.65 o 
  -7  -9   8       10.93       27.17     38.02 o 
  -6  -9   8      242.89      275.07     39.26 o 
  -5  -9   8      686.52      751.83    111.84 o 
  -4  -9   8      121.16      131.84     24.22 o 
  -3  -9   8      299.41      279.43     14.69 o 
  -2  -9   8      250.14      291.97     37.23 o 
  -1  -9   8      157.95      223.65     32.22 o 
   0  -9   8       63.62       -0.13     19.26 o 
   1  -9   8     2677.22     2743.36     64.82 o 
   2  -9   8        2.86      -17.83     25.81 o 
   3  -9   8        4.38        8.00     14.94 o 
   4  -9   8      141.86       59.77     29.20 o 
   5  -9   8      101.16       67.41    126.01 o 
   6  -9   8      183.14      101.54     40.95 o 
   7  -9   8      107.58      170.92     39.06 o 
  -8  -8   8       75.36        6.57     35.73 o 
  -7  -8   8        5.66      -13.07     34.31 o 
  -6  -8   8      886.45     1049.70     49.80 o 
  -5  -8   8        1.14      -38.79     25.86 o 
  -4  -8   8      334.35      262.44     17.31 o 
  -3  -8   8      407.87      351.36     15.08 o 
  -2  -8   8     1331.37     1229.14     27.99 o 
  -1  -8   8      300.05      315.35      9.67 o 
   0  -8   8     1964.15     2000.14     41.00 o 
   1  -8   8       83.26      102.77     27.13 o 
   2  -8   8      499.38      537.52     18.95 o 
   3  -8   8       27.87       56.00     59.90 o 
   4  -8   8       94.80       25.09     41.39 o 
   5  -8   8      793.24      891.79     60.30 o 
   6  -8   8      167.70      229.20     47.59 o 
   7  -8   8       48.01        1.96     31.61 o 
  -8  -7   8      185.08      228.23     57.78 o 
  -7  -7   8      200.06      229.42     22.75 o 
  -6  -7   8      126.97      177.49     29.63 o 
  -5  -7   8      347.20      269.34     28.50 o 
  -4  -7   8      206.59      221.50     10.31 o 
  -3  -7   8      491.67      455.20     17.00 o 
  -2  -7   8     1089.71     1051.86     18.16 o 
  -1  -7   8      770.99      757.75     22.01 o 
   0  -7   8        5.02       49.15     15.93 o 
   1  -7   8      124.69      191.87     27.87 o 
   2  -7   8     1820.77     1747.95     27.04 o 
   3  -7   8     2240.23     2358.11     66.74 o 
   4  -7   8     2019.92     1936.76    164.63 o 
   5  -7   8        3.12       43.93     44.57 o 
   6  -7   8       75.29       27.05     49.55 o 
   7  -7   8       94.46       27.62     36.15 o 
  -9  -6   8        0.05        8.40     78.83 o 
  -8  -6   8      432.22      602.68     49.79 o 
  -7  -6   8      228.91      254.51     23.98 o 
  -6  -6   8     2292.32     2542.63     46.34 o 
  -5  -6   8       73.14      103.17      6.96 o 
  -4  -6   8     2000.65     1633.34     74.74 o 
  -3  -6   8     1564.05     1382.00     45.18 o 
  -2  -6   8     4504.64     4267.40     48.71 o 
  -1  -6   8       63.76       42.06     10.47 o 
   0  -6   8     2377.30     2371.81     44.32 o 
   1  -6   8     1456.53     1479.02     29.27 o 
   2  -6   8     1208.95     1273.34     43.28 o 
   3  -6   8     1293.27     1314.92     45.54 o 
   4  -6   8     1022.49     1065.93     60.62 o 
   5  -6   8       91.50       46.08     27.49 o 
   6  -6   8      235.76      135.77     23.57 o 
   7  -6   8       30.02        5.86     15.32 o 
   8  -6   8      155.80       93.96     51.72 o 
  -9  -5   8       18.72       82.41     32.06 o 
  -8  -5   8        2.21       30.07     27.50 o 
  -7  -5   8        7.48       41.04     11.15 o 
  -6  -5   8      633.24      528.94     72.10 o 
  -5  -5   8       84.47       90.41      7.50 o 
  -4  -5   8      520.13      493.41     18.86 o 
  -3  -5   8      173.73      141.15      8.21 o 
  -2  -5   8        4.81       -2.82     20.17 o 
  -1  -5   8      224.64      176.14      8.06 o 
   0  -5   8     4288.99     3985.33     89.16 o 
   1  -5   8     1285.63     1301.10     20.65 o 
   2  -5   8     1547.93     1446.40     63.41 o 
   3  -5   8      583.86      696.28     29.99 o 
   4  -5   8     1972.44     1924.04     87.33 o 
   5  -5   8      178.05      224.39     40.09 o 
   6  -5   8      756.70      666.98     24.35 o 
   7  -5   8      383.22      307.43     48.25 o 
   8  -5   8       50.08        6.32     20.97 o 
   9  -5   8       16.09       92.47     49.96 o 
  -9  -4   8      168.70      224.37     35.67 o 
  -8  -4   8      181.11      174.75     35.01 o 
  -7  -4   8       48.93       77.69     17.52 o 
  -6  -4   8      297.27      306.19     27.92 o 
  -5  -4   8       95.95      105.15     12.92 o 
  -4  -4   8     4518.57     4662.89    225.03 o 
  -3  -4   8       26.81       33.41     42.53 o 
  -2  -4   8     1824.26     1701.21     26.28 o 
  -1  -4   8     1160.72     1286.54     21.64 o 
   0  -4   8      527.31      518.10     24.65 o 
   1  -4   8        3.66      -10.63     22.58 o 
   2  -4   8     2285.49     2334.36     96.83 o 
   3  -4   8      170.29      198.05     37.15 o 
   4  -4   8      336.72      297.95     31.68 o 
   5  -4   8      272.41      218.47     23.57 o 
   6  -4   8      630.10      566.89     32.74 o 
   7  -4   8       13.61        8.69     14.70 o 
   8  -4   8        5.99       46.84     48.43 o 
   9  -4   8       34.80       61.80     44.54 o 
 -10  -3   8       52.78      321.20     86.27 o 
  -9  -3   8       16.96       35.60     18.86 o 
  -8  -3   8        3.15       13.95     14.19 o 
  -7  -3   8        8.78       39.58     16.35 o 
  -6  -3   8        2.80       66.72      9.15 o 
  -5  -3   8       52.51       78.87     19.66 o 
  -4  -3   8      459.29      457.48     24.94 o 
  -3  -3   8      228.71      228.79     15.74 o 
  -2  -3   8     3879.85     3556.43    194.56 o 
  -1  -3   8        2.49       48.54     31.89 o 
   0  -3   8     1881.50     1823.52     28.11 o 
   1  -3   8     4221.29     4298.36     79.16 o 
   2  -3   8     5484.41     5298.74    140.79 o 
   3  -3   8       22.56      -16.58     14.50 o 
   4  -3   8     1791.20     1807.09     52.50 o 
   5  -3   8       48.76       12.99     13.30 o 
   6  -3   8      457.40      438.45     43.18 o 
   7  -3   8      342.76      346.15     38.85 o 
   8  -3   8      658.58      803.23     32.46 o 
   9  -3   8       79.41       29.62     26.33 o 
 -10  -2   8       29.90       44.22     72.80 o 
  -9  -2   8       62.39      131.70     50.44 o 
  -8  -2   8      135.00      120.80     33.23 o 
  -7  -2   8        1.40       12.59     24.94 o 
  -6  -2   8     1845.91     1772.15     57.99 o 
  -5  -2   8      720.40      735.98     27.55 o 
  -4  -2   8     2472.09     2420.64     71.97 o 
  -3  -2   8     4110.35     4349.86     85.51 o 
  -2  -2   8    16499.13    16689.40    361.17 o 
  -1  -2   8      110.80      122.92     14.28 o 
   0  -2   8     9703.95    10225.73    151.91 o 
   1  -2   8       91.16      164.71     25.28 o 
   2  -2   8     1179.42     1101.38     24.63 o 
   3  -2   8       83.19       52.00     13.04 o 
   4  -2   8     6865.27     6599.91    344.10 o 
   5  -2   8       32.83        5.79     15.59 o 
   6  -2   8       16.50      -13.13     31.68 o 
   7  -2   8        9.49       30.38     19.47 o 
   8  -2   8      123.36      107.28     54.62 o 
   9  -2   8        0.38      -27.64     74.33 o 
 -10  -1   8        1.51       76.09     48.74 o 
  -9  -1   8       25.82      134.65     34.86 o 
  -8  -1   8        7.47       44.25     19.51 o 
  -7  -1   8      559.12      530.34     39.75 o 
  -6  -1   8       28.06       -6.82     16.97 o 
  -5  -1   8      117.71      122.90     26.89 o 
  -4  -1   8      681.82      615.69     27.00 o 
  -3  -1   8     2142.24     2299.03     44.93 o 
  -2  -1   8     5018.48     5218.45     69.96 o 
  -1  -1   8     4320.54     4493.42     90.22 o 
   0  -1   8     9032.56     8526.11    281.13 o 
   1  -1   8     2532.25     2528.45    101.21 o 
   2  -1   8      642.01      511.76     32.92 o 
   3  -1   8       43.27       86.93     19.11 o 
   4  -1   8     3276.39     3219.37     94.48 o 
   5  -1   8      129.62      106.01     16.96 o 
   6  -1   8     3335.49     3241.59    144.26 o 
   7  -1   8      309.60      309.63     25.75 o 
   8  -1   8      356.36      322.73     26.86 o 
   9  -1   8      197.69      196.63     40.72 o 
 -10   0   8       43.15        8.97     46.12 o 
  -9   0   8        0.20      -19.46     15.80 o 
  -8   0   8      518.94      469.77     34.67 o 
  -7   0   8        2.05      181.11     39.19 o 
  -6   0   8       19.95        5.16      9.37 o 
  -5   0   8        7.10       13.72     10.39 o 
  -4   0   8     6050.13     6313.63     68.25 o 
  -3   0   8        5.25       18.69     10.75 o 
  -2   0   8     1823.72     1743.24     53.46 o 
  -1   0   8        0.57       20.70     11.42 o 
   0   0   8     4247.13     4438.36     60.60 o 
   1   0   8        6.85       14.54      8.74 o 
   2   0   8     7933.75     8655.31    210.16 o 
   3   0   8       19.29       51.48     23.05 o 
   4   0   8       15.14        9.95      8.33 o 
   5   0   8       36.27       29.50     10.54 o 
   6   0   8      392.42      458.35     36.45 o 
   7   0   8        2.93       43.15     25.18 o 
   8   0   8       32.39       28.25     23.36 o 
   9   0   8        0.03      -36.82     36.62 o 
 -10   1   8        3.64       10.17     28.98 o 
  -9   1   8       40.25        0.89     24.48 o 
  -8   1   8        3.56       22.97     17.95 o 
  -7   1   8      346.43      372.28     26.41 o 
  -6   1   8        4.73       34.87     32.07 o 
  -5   1   8      203.64      212.71     22.13 o 
  -4   1   8     1631.31     1526.90     64.05 o 
  -3   1   8     4009.85     4192.73    132.80 o 
  -2   1   8     7254.73     7655.11    156.82 o 
  -1   1   8     4225.13     4442.94    164.83 o 
   0   1   8     8296.19     7384.04    355.23 o 
   1   1   8     3117.97     3438.45    114.56 o 
   2   1   8     1386.44     1058.10     63.79 o 
   3   1   8       59.61       78.26     25.30 o 
   4   1   8     3968.45     3768.49    114.26 o 
   5   1   8      243.10      239.81     16.34 o 
   6   1   8     3612.58     3486.83    146.99 o 
   7   1   8      207.72      169.03     22.24 o 
   8   1   8      378.69      359.60     44.96 o 
   9   1   8      253.81      230.08     33.11 o 
 -10   2   8        7.12      132.07     41.90 o 
  -9   2   8       70.68       77.82     52.01 o 
  -8   2   8       61.91       12.94     38.47 o 
  -7   2   8        0.41      -22.06     16.72 o 
  -6   2   8     1469.53     1502.05     38.82 o 
  -5   2   8      546.19      594.30     32.56 o 
  -4   2   8     2004.48     1937.93     78.45 o 
  -3   2   8     3843.07     3840.19    165.36 o 
  -2   2   8    12115.87    11492.28    365.62 o 
  -1   2   8       54.48      111.41     22.01 o 
   0   2   8     8971.34     8798.77    318.67 o 
   1   2   8      323.07      462.98     17.37 o 
   2   2   8     1511.78     1736.52     60.79 o 
   3   2   8      199.18      197.02     19.84 o 
   4   2   8     4275.15     4546.83    135.88 o 
   5   2   8       13.14       50.66     13.80 o 
   6   2   8       16.12       31.20     12.29 o 
   7   2   8        2.53       17.56     24.91 o 
   8   2   8       57.11       22.58     10.49 o 
   9   2   8       10.23       16.22     23.18 o 
 -10   3   8       45.89      -32.29     41.90 o 
  -8   3   8       59.08      104.50     34.51 o 
  -7   3   8       10.45      -38.04     31.07 o 
  -6   3   8      196.11      176.33     17.41 o 
  -5   3   8       65.06      113.89     20.69 o 
  -4   3   8     1092.31     1078.23     22.11 o 
  -3   3   8      309.50      332.26     15.58 o 
  -2   3   8     4937.42     4632.09     95.49 o 
  -1   3   8       46.02       77.70     21.27 o 
   0   3   8      941.94      944.94     22.44 o 
   1   3   8     2144.10     2089.74     48.26 o 
   2   3   8     3138.70     2784.16     87.31 o 
   3   3   8       78.20       65.45     10.89 o 
   4   3   8     2241.14     2168.91     58.82 o 
   5   3   8       78.17       58.53     11.69 o 
   6   3   8      851.46      903.73     53.93 o 
   7   3   8      297.48      252.58     20.74 o 
   8   3   8      614.70      596.46     61.57 o 
   9   3   8      114.69       49.34     59.45 o 
  -9   4   8      137.43       55.10     43.93 o 
  -8   4   8       65.36       -2.91     38.31 o 
  -6   4   8      542.35      619.16     29.76 o 
  -5   4   8      656.46      575.49     57.67 o 
  -4   4   8     5881.31     5759.87    238.86 o 
  -3   4   8      532.81      607.50     10.73 o 
  -2   4   8     3045.14     2849.04     52.98 o 
  -1   4   8      256.61      255.42     12.34 o 
   0   4   8     1329.17     1160.49     46.01 o 
   1   4   8      105.65       96.07     17.92 o 
   2   4   8     3313.56     3406.49     76.43 o 
   3   4   8      233.37      231.37     18.98 o 
   4   4   8        7.85       34.74     14.96 o 
   5   4   8      710.07      663.03     23.89 o 
   6   4   8      219.99      218.30     22.78 o 
   7   4   8        8.37       20.65     11.72 o 
   8   4   8        3.27       -7.11     40.26 o 
   9   4   8       41.87      152.65     37.10 o 
  -9   5   8        8.09      -50.57     42.38 o 
  -8   5   8       43.43        6.22     19.18 o 
  -7   5   8      125.26       92.02     20.11 o 
  -6   5   8      694.99      655.20     55.07 o 
  -5   5   8      156.41      181.86     41.32 o 
  -4   5   8      166.35      172.90      9.82 o 
  -3   5   8       19.83       40.06     25.86 o 
  -2   5   8      344.73      312.75     18.31 o 
  -1   5   8      557.75      521.14     10.63 o 
   0   5   8     7200.89     7003.33     82.42 o 
   1   5   8      271.33      252.16     20.13 o 
   2   5   8     3360.26     3089.09     81.67 o 
   3   5   8       11.39       23.41     14.53 o 
   4   5   8     2205.58     2040.93     90.25 o 
   5   5   8       68.18       75.70     18.12 o 
   6   5   8     1409.29     1182.32     51.19 o 
   7   5   8       24.07       37.54     16.92 o 
   8   5   8      134.20      159.92     65.38 o 
  -8   6   8      222.80      285.46     46.10 o 
  -7   6   8       16.14        7.90     18.02 o 
  -6   6   8      496.88      400.36     25.67 o 
  -5   6   8        0.17       52.24     25.19 o 
  -4   6   8      519.38      519.52     23.34 o 
  -3   6   8      721.52      664.17     25.68 o 
  -2   6   8     1833.68     1745.54     23.70 o 
  -1   6   8        4.45      -23.19     17.16 o 
   0   6   8     2097.18     1978.93     75.23 o 
   1   6   8      868.62      892.51     45.22 o 
   2   6   8      904.26      918.39     40.90 o 
   3   6   8     1900.13     1880.70     44.61 o 
   4   6   8     1055.07     1043.42     56.66 o 
   5   6   8       48.15       82.06     25.98 o 
   6   6   8      271.83      236.17     14.39 o 
   7   6   8      240.51      159.60     12.67 o 
   8   6   8       14.14        2.69     26.81 o 
  -7   7   8      413.54      391.04     55.46 o 
  -6   7   8      132.05       80.07     43.65 o 
  -5   7   8        7.05       -4.52     11.53 o 
  -4   7   8        5.65       22.61     16.84 o 
  -3   7   8      148.80      135.48     15.69 o 
  -2   7   8     1735.56     1802.88     35.05 o 
  -1   7   8      126.77      154.56     18.82 o 
   0   7   8      374.73      394.14     25.89 o 
   1   7   8       18.18        7.99     11.46 o 
   2   7   8     1984.95     1955.65     60.27 o 
   3   7   8       77.65       37.06     16.90 o 
   4   7   8      701.64      626.47     46.76 o 
   5   7   8        0.29      -14.18      9.53 o 
   6   7   8      226.30      235.45     25.74 o 
   7   7   8       20.26       19.23     19.21 o 
   8   7   8      268.48      322.59     36.38 o 
  -8   8   8      160.09      212.69     42.58 o 
  -7   8   8       40.13       39.73     21.46 o 
  -6   8   8      935.84      804.85    128.17 o 
  -5   8   8        5.57      -19.31     29.08 o 
  -4   8   8      284.83      232.06     17.97 o 
  -3   8   8       78.78      188.85     37.60 o 
  -2   8   8      959.34      930.78     33.92 o 
  -1   8   8      557.50      648.04     43.52 o 
   0   8   8     1675.06     1682.98     24.36 o 
   1   8   8     2004.09     2114.27     87.86 o 
   2   8   8        7.73       22.19     23.45 o 
   3   8   8      479.87      439.25     32.36 o 
   4   8   8      177.03      176.29     15.37 o 
   5   8   8      316.77      304.49     43.61 o 
   6   8   8      116.63       85.84     43.70 o 
   7   8   8       31.80       41.53     23.86 o 
  -7   9   8        4.30       11.18     26.76 o 
  -6   9   8      331.68      311.36     98.97 o 
  -5   9   8      118.27      120.49     45.42 o 
  -4   9   8       20.58       43.36     16.79 o 
  -3   9   8      171.71      146.12     20.18 o 
  -2   9   8      215.88      227.18     25.47 o 
  -1   9   8        5.29       27.83     19.93 o 
   0   9   8     2395.56     2428.81     66.88 o 
   1   9   8      392.07      372.88     27.89 o 
   2   9   8      531.14      440.97     27.15 o 
   3   9   8        3.80       -7.48      9.35 o 
   4   9   8      719.90      640.75     49.65 o 
   5   9   8       73.47       66.29     27.30 o 
   6   9   8      577.59      624.94     82.30 o 
   7   9   8       12.42       90.30     53.34 o 
  -6  10   8        8.10       37.87     23.01 o 
  -5  10   8       16.80       28.63     47.38 o 
  -4  10   8      869.61      965.21     33.03 o 
  -3  10   8       64.88       65.09     26.53 o 
  -2  10   8      784.80      765.21     49.77 o 
  -1  10   8      229.68      227.02     24.37 o 
   0  10   8       51.58       45.69     13.94 o 
   1  10   8      558.19      633.15     30.14 o 
   2  10   8      352.17      334.93     25.93 o 
   3  10   8      537.43      572.34     36.19 o 
   4  10   8        1.72       54.56     74.93 o 
   5  10   8      179.98      200.14     46.81 o 
   6  10   8        6.46        5.06     86.22 o 
  -6  11   8        3.39       47.67     56.79 o 
  -5  11   8       55.32       15.91     43.26 o 
  -4  11   8      352.04      403.48     47.96 o 
  -3  11   8      103.26       98.04     41.94 o 
  -2  11   8       22.91       30.52     19.19 o 
  -1  11   8      129.96      173.26     61.25 o 
   0  11   8      224.90      271.60     43.23 o 
   1  11   8       45.92      122.41     28.14 o 
   2  11   8      774.29      687.82     51.88 o 
   3  11   8       17.56       10.31     26.24 o 
   4  11   8       94.03        4.13     49.35 o 
   5  11   8       20.66      -16.51     32.14 o 
  -4  12   8       15.24      -46.37     49.96 o 
  -3  12   8        6.71       79.23     38.73 o 
  -2  12   8      318.14      358.90     37.64 o 
  -1  12   8       47.24       62.81     50.27 o 
   0  12   8       98.11      178.77     74.10 o 
   1  12   8      145.53      163.48     47.11 o 
   2  12   8       17.34      -27.70     19.90 o 
   3  12   8      216.88      146.42     33.44 o 
   4  12   8      201.49      248.65    158.33 o 
  -1  13   8        4.77       21.37     44.95 o 
   0  13   8      185.26      252.02     23.82 o 
   1  13   8       36.81       40.21     27.35 o 
  -3 -13   9      316.30      200.77     38.79 o 
  -2 -13   9      270.89      279.33     38.55 o 
  -1 -13   9       58.44      156.17     75.92 o 
   0 -13   9      183.83      118.31     33.37 o 
   1 -13   9      267.44      223.89     69.28 o 
   2 -13   9      161.97      232.32     44.00 o 
  -4 -12   9       26.03       62.55     43.73 o 
  -3 -12   9       45.95       21.94     19.10 o 
  -2 -12   9      250.01      262.73     18.42 o 
  -1 -12   9       17.87       37.62     18.00 o 
   0 -12   9      115.06      175.82     24.76 o 
   1 -12   9      119.89       56.29     42.43 o 
   2 -12   9       30.90      -65.09     43.39 o 
   3 -12   9      123.65      223.08     41.29 o 
  -6 -11   9        0.72       -1.21     46.23 o 
  -5 -11   9       79.89      132.70     77.37 o 
  -4 -11   9      334.26      305.79     30.86 o 
  -3 -11   9      311.42      256.83     43.47 o 
  -2 -11   9       20.81       22.09     18.30 o 
  -1 -11   9      471.82      507.02     30.46 o 
   0 -11   9      181.19      180.50     21.08 o 
   1 -11   9       28.05       89.95     22.89 o 
   2 -11   9      772.21      740.47     37.19 o 
   3 -11   9       78.29      -11.83     27.85 o 
   4 -11   9       37.23      -35.51     53.44 o 
   5 -11   9       13.09      -34.01     46.40 o 
  -7 -10   9        9.06       69.02     28.51 o 
  -6 -10   9        9.16       11.66     28.20 o 
  -5 -10   9        7.02      -34.70     23.14 o 
  -4 -10   9     1085.02      892.83     22.02 o 
  -3 -10   9       28.58       26.17      9.39 o 
  -2 -10   9      940.91      862.10     21.14 o 
  -1 -10   9      171.15      193.63     26.39 o 
   0 -10   9      502.70      511.73     26.39 o 
   1 -10   9      566.06      534.68     17.29 o 
   2 -10   9      923.01      881.13    143.20 o 
   3 -10   9      470.68      526.81     51.91 o 
   4 -10   9       11.73      -36.25     24.17 o 
   5 -10   9      183.33      239.60     28.46 o 
   6 -10   9       21.31       10.01     32.16 o 
  -7  -9   9        9.35       25.10     22.56 o 
  -6  -9   9      432.81      404.06     33.21 o 
  -5  -9   9      322.41      320.06     17.41 o 
  -4  -9   9       16.71       23.09     16.80 o 
  -3  -9   9      265.14      245.37      9.30 o 
  -2  -9   9      172.65      206.93     25.19 o 
  -1  -9   9       41.26       22.75     20.25 o 
   0  -9   9     2090.01     1938.52     35.47 o 
   1  -9   9     1092.91     1184.92     34.89 o 
   2  -9   9      579.90      526.70     26.89 o 
   3  -9   9        3.95      -16.18     17.49 o 
   4  -9   9      697.84      813.17     28.99 o 
   5  -9   9      108.31       75.95     33.30 o 
   6  -9   9      486.43      343.65     29.45 o 
   7  -9   9        1.12       98.56     54.76 o 
  -8  -8   9      163.29      210.76     90.50 o 
  -7  -8   9       51.19      139.88     36.51 o 
  -6  -8   9      913.28     1031.95     65.46 o 
  -5  -8   9       21.19       43.25     35.78 o 
  -4  -8   9      305.64      291.09     13.06 o 
  -3  -8   9      158.19      161.10     15.62 o 
  -2  -8   9      883.36      901.37     15.14 o 
  -1  -8   9      571.05      623.18     18.21 o 
   0  -8   9     1786.93     1813.02     42.12 o 
   1  -8   9     1744.08     1807.10     41.58 o 
   2  -8   9        6.87       22.74     22.01 o 
   3  -8   9      594.74      555.78     25.45 o 
   4  -8   9      167.83      125.17     32.65 o 
   5  -8   9      273.24      241.31     41.90 o 
   6  -8   9      128.74      202.14     65.02 o 
   7  -8   9        5.69        5.85     25.09 o 
  -8  -7   9      340.26      328.96     29.17 o 
  -7  -7   9      649.60      681.39     32.34 o 
  -6  -7   9      155.33      213.97     33.85 o 
  -5  -7   9        5.28       28.58      9.58 o 
  -4  -7   9        5.76       -5.03     11.00 o 
  -3  -7   9      239.43      179.68     14.45 o 
  -2  -7   9     1509.34     1462.47     19.92 o 
  -1  -7   9      193.34      188.74     26.59 o 
   0  -7   9      351.07      322.05     22.73 o 
   1  -7   9        7.85       66.68     13.15 o 
   2  -7   9     2222.66     2271.20     41.94 o 
   3  -7   9       98.10       61.09     23.56 o 
   4  -7   9      557.73      571.93     54.68 o 
   5  -7   9        7.05       49.40     40.92 o 
   6  -7   9      307.06      439.00    138.43 o 
   7  -7   9        5.11      -39.40     26.27 o 
  -9  -6   9       10.72       38.42     28.35 o 
  -8  -6   9      166.84      221.82     67.96 o 
  -7  -6   9       60.99       71.97     16.86 o 
  -6  -6   9      189.76      251.57     47.59 o 
  -5  -6   9        4.25       14.41     12.81 o 
  -4  -6   9      231.83      232.75     12.27 o 
  -3  -6   9      723.60      671.10     26.01 o 
  -2  -6   9     1066.64     1082.79     17.69 o 
  -1  -6   9        4.31        5.67      7.90 o 
   0  -6   9     1766.03     1702.08     37.72 o 
   1  -6   9      873.76      946.85     30.25 o 
   2  -6   9      733.80      725.12     24.29 o 
   3  -6   9     1587.32     1788.66     64.80 o 
   4  -6   9     1185.11     1299.50     26.69 o 
   5  -6   9       53.63        6.09     19.57 o 
   6  -6   9      209.35       81.77     27.89 o 
   7  -6   9      217.09      261.44     83.23 o 
   8  -6   9        2.37      -40.28     36.96 o 
  -9  -5   9       51.63       82.30     34.82 o 
  -8  -5   9       79.42      173.00     29.98 o 
  -7  -5   9       62.27       96.91     43.75 o 
  -6  -5   9      383.53      326.67     51.15 o 
  -5  -5   9      400.33      313.56     27.95 o 
  -4  -5   9       44.16       41.45      8.85 o 
  -3  -5   9       54.23       60.40     23.81 o 
  -2  -5   9      699.38      568.78     11.91 o 
  -1  -5   9     1002.32      989.88     16.46 o 
   0  -5   9     6306.45     5882.33    191.14 o 
   1  -5   9        9.62      -30.48     20.58 o 
   2  -5   9     3111.55     3012.27    113.20 o 
   3  -5   9        0.40      -18.40     12.56 o 
   4  -5   9     2286.48     2319.19     55.24 o 
   5  -5   9       50.42       85.46     35.02 o 
   6  -5   9     1017.34      928.62     38.79 o 
   7  -5   9        4.25      -42.24     28.16 o 
   8  -5   9      161.12      105.80     44.07 o 
  -9  -4   9      114.04      172.61     82.18 o 
  -8  -4   9       37.56       40.84     14.89 o 
  -7  -4   9       16.13       46.73     20.20 o 
  -6  -4   9      538.64      508.29     44.63 o 
  -5  -4   9     1474.73     1308.68     90.69 o 
  -4  -4   9     5209.61     5020.31    167.89 o 
  -3  -4   9     1275.54     1324.70     48.15 o 
  -2  -4   9     2090.70     1927.50     47.62 o 
  -1  -4   9      962.23      932.32     18.52 o 
   0  -4   9     3334.68     3186.43     43.52 o 
   1  -4   9      329.34      384.28     11.67 o 
   2  -4   9     3687.23     3824.97     65.51 o 
   3  -4   9       53.59       24.92     20.81 o 
   4  -4   9        3.03        2.04     17.28 o 
   5  -4   9      982.24      990.92     56.07 o 
   6  -4   9      167.29      122.46     37.65 o 
   7  -4   9        3.17        2.81     17.60 o 
   8  -4   9        6.77        0.81     28.02 o 
   9  -4   9        8.28        3.32     45.42 o 
  -9  -3   9        0.67      -28.23     21.05 o 
  -8  -3   9      115.68      141.35     33.80 o 
  -7  -3   9       20.51       17.29     16.59 o 
  -6  -3   9      395.99      377.21     31.91 o 
  -5  -3   9        2.13       19.14      7.47 o 
  -4  -3   9     1349.73     1345.28     31.07 o 
  -3  -3   9      637.44      558.30     12.26 o 
  -2  -3   9     1661.74     1621.86     33.61 o 
  -1  -3   9        4.94       39.93     16.50 o 
   0  -3   9     1127.18     1026.87     21.08 o 
   1  -3   9      584.97      605.08     13.10 o 
   2  -3   9     2711.57     2443.47    105.44 o 
   3  -3   9      681.47      671.60     39.98 o 
   4  -3   9     2593.67     2573.66    103.93 o 
   5  -3   9      212.08      165.34     24.63 o 
   6  -3   9     1330.59     1284.51     74.08 o 
   7  -3   9      154.27      129.08     19.08 o 
   8  -3   9      409.44      446.26     31.84 o 
   9  -3   9      180.62      306.30     78.45 o 
  -9  -2   9       56.78      112.33     37.04 o 
  -8  -2   9       19.11       16.30     16.18 o 
  -7  -2   9       67.23       51.52     22.31 o 
  -6  -2   9      540.64      560.95     15.26 o 
  -5  -2   9       38.75       43.42     22.87 o 
  -4  -2   9      129.32      135.81     18.95 o 
  -3  -2   9     1005.15     1094.16     32.96 o 
  -2  -2   9     2661.77     2576.79     52.64 o 
  -1  -2   9       82.49       55.37     18.12 o 
   0  -2   9     4458.79     4740.49    106.64 o 
   1  -2   9      392.23      444.16     19.82 o 
   2  -2   9     1001.40     1022.75     42.07 o 
   3  -2   9      390.61      381.69     23.30 o 
   4  -2   9      565.73      642.51     18.58 o 
   5  -2   9       16.77       66.55     28.05 o 
   6  -2   9       79.82       64.64     11.86 o 
   7  -2   9      152.98      103.52     21.81 o 
   8  -2   9       39.73       27.01     16.97 o 
   9  -2   9        0.76       21.03     23.74 o 
 -10  -1   9        9.27      -34.20     22.80 o 
  -9  -1   9       22.65        7.07     24.99 o 
  -8  -1   9        9.19       47.02     19.48 o 
  -7  -1   9      301.08      296.49     24.81 o 
  -6  -1   9      443.97      517.04     32.87 o 
  -5  -1   9       13.17        8.43     22.07 o 
  -4  -1   9     5690.39     6243.25    220.80 o 
  -3  -1   9      836.79      860.44     35.58 o 
  -2  -1   9     7024.75     7391.47    131.55 o 
  -1  -1   9     6736.66     6893.75    172.91 o 
   0  -1   9     2816.10     2522.76     46.62 o 
   1  -1   9      306.87      317.10     19.42 o 
   2  -1   9     7896.97     8133.58    342.47 o 
   3  -1   9      629.51      591.76     29.06 o 
   4  -1   9     4123.60     3970.42    201.10 o 
   5  -1   9      549.04      488.48     34.01 o 
   6  -1   9      872.61      967.33     46.36 o 
   7  -1   9       92.49      103.91     31.18 o 
   8  -1   9      586.52      595.52     58.91 o 
   9  -1   9      204.71      225.78     64.35 o 
 -10   0   9       25.34      -36.42     26.69 o 
  -9   0   9        0.21       44.66     58.54 o 
  -8   0   9      468.22      493.29     41.28 o 
  -7   0   9        0.14       -8.31     21.63 o 
  -6   0   9      833.59      856.94     41.13 o 
  -5   0   9        3.03        2.95     11.53 o 
  -4   0   9     3448.17     3650.14     45.32 o 
  -3   0   9       10.90       84.23     44.27 o 
  -2   0   9    14455.58    16148.53    391.49 o 
  -1   0   9        0.03       29.02     22.20 o 
   0   0   9     5860.30     5856.54    288.79 o 
   1   0   9       10.63       19.20     22.01 o 
   2   0   9     6594.32     7189.65    221.51 o 
   3   0   9        7.45       24.42     18.03 o 
   4   0   9      683.76      736.40     31.30 o 
   5   0   9       13.21        3.92     12.07 o 
   6   0   9       66.04       76.22     22.31 o 
   7   0   9        2.50       41.37     28.24 o 
   8   0   9       96.91      182.83     55.94 o 
   9   0   9        0.04      -31.68     21.12 o 
 -10   1   9       12.56       48.08     28.23 o 
  -9   1   9       64.59       35.27     30.29 o 
  -8   1   9       30.02       60.41     25.77 o 
  -7   1   9       82.73       76.43     16.91 o 
  -6   1   9      459.92      484.23     43.67 o 
  -5   1   9      120.29      142.42     23.44 o 
  -4   1   9     5012.84     5181.87    218.51 o 
  -3   1   9      764.38      795.81     21.05 o 
  -2   1   9     4966.71     5474.89    185.58 o 
  -1   1   9     5781.69     6372.20    157.96 o 
   0   1   9     3417.77     3120.83    101.54 o 
   1   1   9       50.88       59.81     18.21 o 
   2   1   9     8631.34     8757.45    290.61 o 
   3   1   9      540.45      536.91     31.57 o 
   4   1   9     3702.91     3694.95     41.35 o 
   5   1   9      271.71      237.86     20.53 o 
   6   1   9      617.67      646.30     37.32 o 
   7   1   9      129.63      122.22     32.40 o 
   8   1   9      519.08      473.44     32.46 o 
   9   1   9      250.26      252.26     19.86 o 
 -10   2   9        0.65      -38.53     25.69 o 
  -9   2   9       44.31      137.58     71.45 o 
  -8   2   9       41.95       41.98     23.90 o 
  -7   2   9      106.96      213.25     37.23 o 
  -6   2   9      406.24      354.04     32.63 o 
  -5   2   9       64.69       57.29     13.30 o 
  -4   2   9       12.80      -11.96     10.91 o 
  -3   2   9      413.55      404.61     19.81 o 
  -2   2   9      888.53      899.41     31.62 o 
  -1   2   9        0.98      -12.41      8.27 o 
   0   2   9     2497.64     2822.54     97.94 o 
   1   2   9      140.10      164.59     22.13 o 
   2   2   9      175.52      155.87     12.12 o 
   3   2   9      423.55      440.05      8.87 o 
   4   2   9      248.08      227.99     16.23 o 
   5   2   9        9.09       60.57     29.11 o 
   6   2   9       78.71      169.38     21.27 o 
   7   2   9      315.07      362.78     36.08 o 
   8   2   9        6.05       14.95     24.02 o 
   9   2   9       25.29      129.97     41.77 o 
  -9   3   9        7.26       51.04     31.68 o 
  -8   3   9      156.61      244.67     70.74 o 
  -7   3   9       57.71       -6.22     17.98 o 
  -6   3   9      430.13      397.02     21.72 o 
  -5   3   9        1.74       16.10     19.14 o 
  -4   3   9      735.52      714.41     25.55 o 
  -3   3   9     2230.11     2200.05     69.39 o 
  -2   3   9     1047.58      960.30     31.67 o 
  -1   3   9       86.03       93.40     22.17 o 
   0   3   9     2376.41     2302.65     44.09 o 
   1   3   9      485.40      500.13     19.61 o 
   2   3   9     5074.00     4692.27    104.10 o 
   3   3   9      486.41      470.42     10.56 o 
   4   3   9     3057.97     2931.29     71.23 o 
   5   3   9      209.81      241.75     25.59 o 
   6   3   9     1341.23     1237.90     62.18 o 
   7   3   9       42.12       16.75     10.56 o 
   8   3   9      298.03      317.78     33.74 o 
   9   3   9      189.61      187.39     52.80 o 
  -9   4   9       11.48       10.01     29.92 o 
  -8   4   9       27.76       -9.56     22.00 o 
  -7   4   9       13.72        9.97     18.56 o 
  -6   4   9      405.97      317.22     20.71 o 
  -5   4   9     1362.12     1392.69     38.10 o 
  -4   4   9     2224.34     2055.62     34.40 o 
  -3   4   9     1240.93     1356.17     36.97 o 
  -2   4   9      611.33      615.20     18.75 o 
  -1   4   9     1881.44     1917.37     45.74 o 
   0   4   9     2299.69     2172.17     50.87 o 
   1   4   9      555.61      583.00     35.58 o 
   2   4   9     1872.78     1824.99     43.16 o 
   3   4   9        9.10       57.22     26.81 o 
   4   4   9        1.39       26.11     16.80 o 
   5   4   9     1500.27     1393.63     95.66 o 
   6   4   9       72.89       26.50     10.59 o 
   7   4   9        0.93       29.09     12.43 o 
   8   4   9       13.68      -11.63     19.25 o 
   9   4   9       11.31       33.37     49.01 o 
  -9   5   9       37.14      -69.96     46.64 o 
  -8   5   9       97.11       47.78     33.37 o 
  -7   5   9       48.23       46.60     37.36 o 
  -6   5   9      130.95      138.62     22.16 o 
  -5   5   9      483.57      452.43     24.61 o 
  -4   5   9      372.55      302.38     26.81 o 
  -3   5   9      399.53      433.74     20.51 o 
  -2   5   9     1060.38     1061.64     34.05 o 
  -1   5   9      174.61      162.19      9.21 o 
   0   5   9     5804.01     5643.37     99.25 o 
   1   5   9      141.60      128.05     15.26 o 
   2   5   9     2057.03     2000.85     39.64 o 
   3   5   9       24.00       29.37      8.91 o 
   4   5   9     2747.22     2521.32    113.04 o 
   5   5   9      112.66      103.48     37.01 o 
   6   5   9      741.05      645.81     44.23 o 
   7   5   9        1.17       44.90     13.96 o 
   8   5   9       99.52       45.49     27.08 o 
  -9   6   9       22.88        6.77     43.19 o 
  -8   6   9      128.03       25.25     41.02 o 
  -7   6   9      265.27      277.59     46.04 o 
  -6   6   9        4.75      -11.77     13.45 o 
  -5   6   9      102.68      165.99     57.47 o 
  -4   6   9        6.00       -5.50     17.49 o 
  -3   6   9      694.46      658.95     28.11 o 
  -2   6   9        9.79        4.61     10.48 o 
  -1   6   9       24.06       33.73      8.69 o 
   0   6   9      237.84      199.78     16.30 o 
   1   6   9      402.33      412.68     21.90 o 
   2   6   9      116.05      118.99     13.88 o 
   3   6   9      823.33      816.19     32.80 o 
   4   6   9      241.51      218.60     18.25 o 
   5   6   9      172.94      149.43     29.42 o 
   6   6   9       62.19       66.05     11.46 o 
   7   6   9      341.80      351.38     48.84 o 
   8   6   9       36.58       27.13     28.41 o 
  -8   7   9      199.11      201.65     54.15 o 
  -7   7   9       84.71       93.64     98.63 o 
  -6   7   9       17.24      -55.74     37.16 o 
  -5   7   9       46.67       53.48     17.95 o 
  -4   7   9      687.36      689.64     28.31 o 
  -3   7   9       23.56       18.23     15.66 o 
  -2   7   9     2077.71     1955.24     67.18 o 
  -1   7   9      103.33       72.59     12.54 o 
   0   7   9     1029.84     1053.47     31.39 o 
   1   7   9      252.16      264.27     23.58 o 
   2   7   9     1416.93     1459.40     51.88 o 
   3   7   9       28.19       39.54     20.62 o 
   4   7   9      844.30      694.16     72.14 o 
   5   7   9       11.19       30.50     18.00 o 
   6   7   9      680.19      498.40     45.55 o 
   7   7   9       47.34      142.22     49.35 o 
  -8   8   9        0.78       22.95     40.55 o 
  -7   8   9       14.03      -17.03     43.76 o 
  -6   8   9      176.47       60.51     34.54 o 
  -5   8   9      354.34      359.20     40.90 o 
  -4   8   9      106.54      112.07     17.61 o 
  -3   8   9      312.53      311.82     28.77 o 
  -2   8   9       54.47       44.54     17.43 o 
  -1   8   9     1238.06     1337.74     56.62 o 
   0   8   9      140.16      159.20     13.69 o 
   1   8   9       64.67       53.40     43.44 o 
   2   8   9      656.83      566.09     36.89 o 
   3   8   9      202.08      167.50     28.55 o 
   4   8   9        0.12       18.12     16.16 o 
   5   8   9      341.37      358.84     25.00 o 
   6   8   9       80.07        0.64     32.14 o 
   7   8   9        1.91       41.84     30.04 o 
  -7   9   9        6.33        9.09     84.92 o 
  -6   9   9      238.07      329.59     30.25 o 
  -5   9   9       38.98       15.23     28.15 o 
  -4   9   9       57.67       14.36     18.49 o 
  -3   9   9       25.68       62.30     43.10 o 
  -2   9   9      331.52      276.08     33.28 o 
  -1   9   9        6.07        4.87     10.49 o 
   0   9   9     1127.66     1214.03     45.38 o 
   1   9   9       47.03       53.90     40.52 o 
   2   9   9      194.14      176.11     18.25 o 
   3   9   9       58.63       51.28     22.03 o 
   4   9   9      710.52      617.92     40.17 o 
   5   9   9       21.95      128.47     31.92 o 
   6   9   9      536.84      583.36     42.78 o 
  -6  10   9        2.71      -38.49     25.66 o 
  -5  10   9       20.49       -0.49    107.70 o 
  -4  10   9      133.70       27.42     24.30 o 
  -3  10   9      299.70      316.55     35.38 o 
  -2  10   9       26.69       16.13     25.24 o 
  -1  10   9       78.66       59.45     18.75 o 
   0  10   9       75.51      131.51     32.72 o 
   1  10   9      244.71      303.62     55.41 o 
   2  10   9       30.95        0.33     21.93 o 
   3  10   9      196.46      217.91     46.78 o 
   4  10   9       22.61      -13.38     16.35 o 
   5  10   9      102.74      157.65     41.22 o 
  -5  11   9        0.55      -38.69     25.79 o 
  -4  11   9      372.88      352.76     47.46 o 
  -3  11   9        5.38      -26.76     28.46 o 
  -2  11   9      579.30      533.74     63.12 o 
  -1  11   9        1.41       47.12     49.35 o 
   0  11   9       10.07        2.05     20.84 o 
   1  11   9        0.68      -14.19     20.24 o 
   2  11   9      494.10      508.31     43.07 o 
   3  11   9        1.07       18.06     22.61 o 
   4  11   9      283.57      373.26     93.69 o 
  -4  12   9        3.70       45.03     32.30 o 
  -3  12   9       61.76       69.32     34.14 o 
  -2  12   9      222.47      288.10     48.26 o 
  -1  12   9      155.82      125.23     73.04 o 
   0  12   9       53.65        7.99     23.62 o 
   1  12   9      234.66      257.36     21.77 o 
   2  12   9       29.53      -64.17     42.78 o 
   3  12   9      279.27      231.21     26.68 o 
  -1  13   9       12.69       16.53     39.81 o 
   0  13   9       50.96       99.58     69.32 o 
  -2 -13  10      250.07      327.19     25.33 o 
  -1 -13  10       26.60       35.93     32.09 o 
   0 -13  10      115.22      195.23     29.61 o 
   1 -13  10       24.56       17.72     45.35 o 
   2 -13  10      120.59       92.06     49.14 o 
  -4 -12  10        2.11       -2.86     38.62 o 
  -3 -12  10       34.37      -30.55     20.87 o 
  -2 -12  10      384.01      313.63     26.39 o 
  -1 -12  10       92.96      128.60     30.05 o 
   0 -12  10       62.92        0.08     31.92 o 
   1 -12  10      196.94      249.27     29.51 o 
   2 -12  10       10.59       97.95     44.74 o 
   3 -12  10      247.77      254.59     38.25 o 
   4 -12  10      132.14      119.14     41.01 o 
  -5 -11  10       16.71       -2.46     36.26 o 
  -4 -11  10      359.62      301.86     43.45 o 
  -3 -11  10       76.35       57.16     25.93 o 
  -2 -11  10      216.22      202.78     19.80 o 
  -1 -11  10       10.96       23.26     19.79 o 
   0 -11  10       47.65       49.80     17.23 o 
   1 -11  10        0.92       25.00     15.88 o 
   2 -11  10      582.04      485.94    141.76 o 
   3 -11  10        7.20        3.38     82.85 o 
   4 -11  10      184.00      279.64     46.23 o 
   5 -11  10       61.24       89.49     51.99 o 
  -6 -10  10        0.72       67.49     40.84 o 
  -5 -10  10       12.71       35.30     22.83 o 
  -4 -10  10      329.24      261.87     26.48 o 
  -3 -10  10      239.31      238.45     17.71 o 
  -2 -10  10       42.56        4.47     19.49 o 
  -1 -10  10      126.71      111.42     46.32 o 
   0 -10  10       77.55       54.40     16.25 o 
   1 -10  10      507.98      499.00     50.63 o 
   2 -10  10        0.74       -8.05     41.60 o 
   3 -10  10      323.99      366.79     27.63 o 
   4 -10  10        1.70       57.30     60.25 o 
   5 -10  10       86.84      142.30     60.01 o 
   6 -10  10        1.93       38.58     53.34 o 
  -7  -9  10        2.62       14.15     25.88 o 
  -6  -9  10      205.58      232.79     23.10 o 
  -5  -9  10      118.22      167.53    130.00 o 
  -4  -9  10       12.51       17.25      7.74 o 
  -3  -9  10        1.36       -2.26     12.92 o 
  -2  -9  10      374.93      300.47     23.74 o 
  -1  -9  10        4.98       43.95     18.29 o 
   0  -9  10     1424.65     1374.24     58.49 o 
   1  -9  10       31.60       37.05     40.79 o 
   2  -9  10      231.39      191.37     30.18 o 
   3  -9  10       17.87      -25.10     19.58 o 
   4  -9  10      910.11     1034.24    128.58 o 
   5  -9  10        1.61      -67.93     45.29 o 
   6  -9  10      521.60      675.70     48.87 o 
  -8  -8  10        0.53       22.69     90.74 o 
  -7  -8  10       33.95       75.44     16.69 o 
  -6  -8  10      178.74      181.12     32.96 o 
  -5  -8  10      285.26      212.86     45.74 o 
  -4  -8  10      123.92      126.47     20.80 o 
  -3  -8  10      357.10      332.89     21.08 o 
  -2  -8  10       88.72       87.32     32.69 o 
  -1  -8  10     1601.49     1599.16     45.06 o 
   0  -8  10      150.18      151.55     30.45 o 
   1  -8  10      176.92      246.07     28.69 o 
   2  -8  10      657.64      659.29     22.69 o 
   3  -8  10      218.24      179.79     45.35 o 
   4  -8  10       16.07       29.74     14.89 o 
   5  -8  10      264.54      363.05     84.95 o 
   6  -8  10       31.22      140.93     47.18 o 
   7  -8  10        5.49      -49.75     33.17 o 
  -8  -7  10      169.76      132.68     31.36 o 
  -7  -7  10      144.13      136.31     29.62 o 
  -6  -7  10       20.84      100.24     88.61 o 
  -5  -7  10       25.41       52.79     20.39 o 
  -4  -7  10      755.00      680.35     13.18 o 
  -3  -7  10       60.75       76.92     41.15 o 
  -2  -7  10     1728.59     1598.21     39.66 o 
  -1  -7  10      146.18      145.57     21.38 o 
   0  -7  10     1001.43      990.42     45.68 o 
   1  -7  10      181.47      243.40     25.85 o 
   2  -7  10     1415.89     1427.55     36.47 o 
   3  -7  10        1.62       17.04     18.06 o 
   4  -7  10      711.26      720.62     34.15 o 
   5  -7  10        8.56      -29.85     29.85 o 
   6  -7  10      728.79      565.34     92.93 o 
   7  -7  10       47.31       37.28     32.39 o 
   8  -7  10      298.61      326.30     57.61 o 
  -9  -6  10       47.47       54.31     27.19 o 
  -8  -6  10      103.21       87.77     28.83 o 
  -7  -6  10      217.15      204.24     19.00 o 
  -6  -6  10        9.64       24.72     22.71 o 
  -5  -6  10       97.98      110.76     27.65 o 
  -4  -6  10       13.44       31.75     16.52 o 
  -3  -6  10      966.63      869.74     28.93 o 
  -2  -6  10        2.40      -13.71     10.61 o 
  -1  -6  10       17.11       14.00     13.04 o 
   0  -6  10       50.01       20.98      7.04 o 
   1  -6  10      387.33      481.96     13.37 o 
   2  -6  10        6.95       17.19     15.67 o 
   3  -6  10      641.40      701.64     45.59 o 
   4  -6  10       65.80       82.65     52.52 o 
   5  -6  10      105.14      115.08     20.35 o 
   6  -6  10      161.99      257.77    168.62 o 
   7  -6  10      275.13      297.74     32.93 o 
   8  -6  10       57.23      233.56     99.98 o 
  -9  -5  10       71.99      119.25    102.35 o 
  -8  -5  10       46.94       96.08     29.73 o 
  -7  -5  10       10.85       28.14     18.46 o 
  -6  -5  10      148.26      171.13     30.53 o 
  -5  -5  10      512.38      451.01     36.24 o 
  -4  -5  10      607.67      561.42     14.84 o 
  -3  -5  10      607.27      546.47     36.67 o 
  -2  -5  10     1447.05     1448.92     68.70 o 
  -1  -5  10       25.30       -9.88     11.97 o 
   0  -5  10     5292.47     5279.33     64.46 o 
   1  -5  10      158.46      136.00     18.21 o 
   2  -5  10     1352.53     1370.29     22.37 o 
   3  -5  10        0.15        2.33     28.41 o 
   4  -5  10     3198.98     3060.72    125.49 o 
   5  -5  10        9.09      -12.65     14.53 o 
   6  -5  10      523.73      467.89     28.71 o 
   7  -5  10        3.46       -8.25     42.62 o 
   8  -5  10      150.63      -24.01     32.53 o 
  -9  -4  10        0.81       28.30     24.03 o 
  -8  -4  10        7.11      -27.42     18.28 o 
  -7  -4  10       12.30        4.14     23.25 o 
  -6  -4  10      120.36       62.33     53.00 o 
  -5  -4  10     1083.66      974.06     45.57 o 
  -4  -4  10      245.98      199.43     14.18 o 
  -3  -4  10      323.37      290.67     19.60 o 
  -2  -4  10       71.47       87.61     15.03 o 
  -1  -4  10     2023.85     2012.37     39.40 o 
   0  -4  10      306.22      304.06     18.82 o 
   1  -4  10      404.37      413.08     12.29 o 
   2  -4  10      422.33      506.68     13.03 o 
   3  -4  10       11.10       -7.78      8.81 o 
   4  -4  10       62.61       56.06     39.49 o 
   5  -4  10     1152.62     1207.38     83.05 o 
   6  -4  10       63.53       27.58     36.73 o 
   7  -4  10       23.79       59.44     49.98 o 
   8  -4  10       53.53       24.02     21.02 o 
  -9  -3  10        3.15      -12.05     43.46 o 
  -8  -3  10      143.46      204.98     32.31 o 
  -7  -3  10        8.17        8.94     14.71 o 
  -6  -3  10      358.62      348.72     32.94 o 
  -5  -3  10      360.68      287.87     11.59 o 
  -4  -3  10      474.25      509.97     13.60 o 
  -3  -3  10     3035.99     2990.14    116.40 o 
  -2  -3  10     1390.99     1258.90     35.28 o 
  -1  -3  10     1125.92     1114.67     18.24 o 
   0  -3  10     5469.36     5568.88     91.94 o 
   1  -3  10     1271.39     1396.94     29.17 o 
   2  -3  10     7523.10     7833.85    150.13 o 
   3  -3  10      260.45      299.59     22.56 o 
   4  -3  10     1796.02     1774.63    126.98 o 
   5  -3  10       66.96       45.30     13.66 o 
   6  -3  10     1721.43     1836.95     93.44 o 
   7  -3  10        3.37      -11.10     11.93 o 
   8  -3  10      117.72      106.19     57.40 o 
   9  -3  10       55.40       88.41     49.42 o 
  -9  -2  10       43.73       89.34     23.33 o 
  -8  -2  10       94.37      121.53     18.84 o 
  -7  -2  10      137.98      131.15     45.34 o 
  -6  -2  10       15.86       40.65     14.77 o 
  -5  -2  10      104.68      175.92     27.78 o 
  -4  -2  10       11.17       12.90      8.07 o 
  -3  -2  10      419.85      415.42     24.15 o 
  -2  -2  10       23.59        4.17     10.47 o 
  -1  -2  10      394.08      439.77     11.86 o 
   0  -2  10       52.13        7.53     20.38 o 
   1  -2  10      436.41      529.01     37.01 o 
   2  -2  10      580.92      440.00     33.49 o 
   3  -2  10       44.43       33.73     13.60 o 
   4  -2  10        1.67       -4.36     20.18 o 
   5  -2  10        4.63       52.34     24.35 o 
   6  -2  10      228.52      209.78     27.28 o 
   7  -2  10      318.86      315.05     18.39 o 
   8  -2  10       31.96      122.93     32.21 o 
   9  -2  10        0.12       48.06     44.54 o 
 -10  -1  10       58.31      145.81     49.08 o 
  -9  -1  10       82.01       85.98     41.49 o 
  -8  -1  10      451.79      482.52     29.38 o 
  -7  -1  10      148.84      178.27     23.22 o 
  -6  -1  10      702.00      730.25     17.46 o 
  -5  -1  10       39.85       58.99      9.88 o 
  -4  -1  10      203.97      179.65     22.61 o 
  -3  -1  10       28.30        7.63     15.51 o 
  -2  -1  10     1396.85     1141.58     59.49 o 
  -1  -1  10     2708.61     2776.06     96.07 o 
   0  -1  10     4684.97     4558.53    190.49 o 
   1  -1  10      805.07      893.55     29.97 o 
   2  -1  10     4218.94     3982.82    117.14 o 
   3  -1  10     1141.12     1113.89     42.34 o 
   4  -1  10     1428.27     1522.53     56.19 o 
   5  -1  10      315.34      296.96     19.07 o 
   6  -1  10      609.70      741.30     33.86 o 
   7  -1  10      259.80      234.93     37.78 o 
   8  -1  10      602.16      546.30     34.21 o 
   9  -1  10      161.39      192.48     87.25 o 
 -10   0  10        7.19       29.88     24.32 o 
  -9   0  10        1.03       20.71     14.58 o 
  -8   0  10        0.68      -22.64     16.95 o 
  -7   0  10        1.79       17.33     18.87 o 
  -6   0  10       99.11       91.97     28.72 o 
  -5   0  10        2.08      -13.08     10.74 o 
  -4   0  10        4.53       -7.57     11.75 o 
  -3   0  10        1.64       -0.65      8.44 o 
  -2   0  10       83.25      126.28     13.64 o 
  -1   0  10        0.53       24.72      8.62 o 
   0   0  10      227.56      220.93     19.27 o 
   1   0  10        9.05      -12.29     15.04 o 
   2   0  10      720.06      674.83     24.69 o 
   3   0  10        7.77       -3.33     12.78 o 
   4   0  10       59.94       39.51     11.17 o 
   5   0  10       17.59       66.63     29.53 o 
   6   0  10       60.71       88.28     34.86 o 
   7   0  10        3.45       89.05     38.83 o 
   8   0  10      210.70      245.40     52.64 o 
   9   0  10        0.77      -37.49     25.00 o 
 -10   1  10       65.08      -20.27     24.33 o 
  -9   1  10      101.42      115.96     29.26 o 
  -8   1  10      553.09      568.27     30.02 o 
  -7   1  10       98.36      124.88     50.13 o 
  -6   1  10      683.44      780.91     35.72 o 
  -5   1  10       49.51       53.28     21.21 o 
  -4   1  10      129.58       70.41     21.57 o 
  -3   1  10       11.46      -13.12      8.75 o 
  -2   1  10     1338.30     1219.87     47.44 o 
  -1   1  10     1760.27     1849.07     67.67 o 
   0   1  10     4246.62     3811.14    217.35 o 
   1   1  10     1900.28     2053.99     80.41 o 
   2   1  10     2405.20     2496.08    159.44 o 
   3   1  10      784.86      786.09     24.43 o 
   4   1  10     1196.45     1324.83     36.49 o 
   5   1  10      416.75      360.03     31.85 o 
   6   1  10      594.28      698.37     43.45 o 
   7   1  10      266.17      176.10     23.58 o 
   8   1  10      466.69      454.50     66.54 o 
   9   1  10      129.32       63.45     67.09 o 
  -9   2  10       30.26       27.76     33.94 o 
  -8   2  10       96.49      125.57     33.74 o 
  -7   2  10       90.01       30.37     12.37 o 
  -6   2  10        1.02        5.93     13.15 o 
  -5   2  10      178.18      231.10     14.93 o 
  -4   2  10        1.16        9.77     10.41 o 
  -3   2  10      362.16      318.10     19.70 o 
  -2   2  10       88.70       40.10     24.74 o 
  -1   2  10      766.60      815.12     13.93 o 
   0   2  10      524.70      427.72     26.40 o 
   1   2  10      537.34      610.92     24.28 o 
   2   2  10      706.81      640.37     22.92 o 
   3   2  10       22.46       45.99     18.25 o 
   4   2  10        8.26        0.37      8.08 o 
   5   2  10       23.24       10.98     16.93 o 
   6   2  10      272.17      305.29     27.76 o 
   7   2  10      389.33      381.37     31.23 o 
   8   2  10      105.05       95.08     50.93 o 
   9   2  10        0.84       84.51    122.35 o 
  -9   3  10        1.29       28.02     46.30 o 
  -8   3  10      116.34      174.57     25.22 o 
  -7   3  10        6.65        9.51     13.93 o 
  -6   3  10      357.36      320.19     24.50 o 
  -5   3  10      306.94      325.40     23.99 o 
  -4   3  10      930.36      966.03     39.75 o 
  -3   3  10      741.79      785.30     34.12 o 
  -2   3  10     2643.55     2431.86     59.47 o 
  -1   3  10     1741.62     1791.75     58.60 o 
   0   3  10     5784.04     6059.89    114.60 o 
   1   3  10     1251.28     1349.76     38.76 o 
   2   3  10     7376.17     7439.54    308.83 o 
   3   3  10      230.81      186.49     10.37 o 
   4   3  10     1232.97     1267.95     31.52 o 
   5   3  10       53.54       52.33     29.26 o 
   6   3  10     1095.46     1050.28     62.67 o 
   7   3  10       19.90       51.29     13.07 o 
   8   3  10       67.70      108.98     29.77 o 
   9   3  10       30.47        4.67     45.42 o 
  -9   4  10        0.65       42.83    102.55 o 
  -8   4  10        2.20        1.32     30.16 o 
  -7   4  10        7.75       29.78     12.21 o 
  -6   4  10       18.89       10.70     12.68 o 
  -5   4  10      808.23      778.32     34.92 o 
  -4   4  10      212.66      254.17     19.93 o 
  -3   4  10       56.09       41.23     26.86 o 
  -2   4  10       36.13       10.93      9.06 o 
  -1   4  10      777.36      758.70     26.75 o 
   0   4  10      517.23      475.16     28.96 o 
   1   4  10      153.53      113.86      8.40 o 
   2   4  10        8.29      -10.36      7.94 o 
   3   4  10       21.88       19.74     10.82 o 
   4   4  10      233.78      212.15     16.49 o 
   5   4  10      807.52      825.44     48.05 o 
   6   4  10       29.19       -1.20     18.83 o 
   7   4  10       67.48       42.60     21.31 o 
   8   4  10      103.59      127.03     36.67 o 
  -9   5  10       26.49      -37.91     45.35 o 
  -8   5  10       29.67       37.73     27.63 o 
  -7   5  10        5.09       -0.67     16.73 o 
  -6   5  10      603.40      643.18     33.87 o 
  -5   5  10        3.81      -17.18     11.60 o 
  -4   5  10     1273.55     1324.38     45.20 o 
  -3   5  10       10.51       72.22     24.69 o 
  -2   5  10     2073.08     2113.73     54.31 o 
  -1   5  10       37.82       76.78     20.44 o 
   0   5  10     2926.52     2722.44     99.99 o 
   1   5  10      160.50      150.10     15.72 o 
   2   5  10      953.07      927.57     29.37 o 
   3   5  10       72.17       64.09     22.80 o 
   4   5  10     2308.00     2396.20    163.60 o 
   5   5  10      304.06      212.88     25.90 o 
   6   5  10      117.67       79.32     33.44 o 
   7   5  10       36.43       15.63     20.15 o 
   8   5  10       53.10       41.10     52.87 o 
  -8   6  10      124.65      109.73     47.45 o 
  -7   6  10        9.45      -27.70     32.96 o 
  -6   6  10        2.44       10.12     16.16 o 
  -5   6  10       37.91       10.93     11.81 o 
  -4   6  10       16.28        4.17     31.50 o 
  -3   6  10     1513.78     1602.75     34.71 o 
  -2   6  10        2.75        6.11     13.17 o 
  -1   6  10       81.54       78.44     18.95 o 
   0   6  10      156.39      142.13     15.20 o 
   1   6  10      141.86      112.79     16.78 o 
   2   6  10      846.55      799.49     15.59 o 
   3   6  10     1052.92      952.42     49.11 o 
   4   6  10      331.57      334.57     14.31 o 
   5   6  10      107.60       79.38     13.64 o 
   6   6  10      265.91      253.62     32.97 o 
   7   6  10      106.71       46.68     66.71 o 
   8   6  10      123.01      213.37     30.74 o 
  -8   7  10      187.38      240.54     30.99 o 
  -7   7  10       16.64       12.36     35.28 o 
  -6   7  10      207.68      246.62     49.19 o 
  -5   7  10       71.41       46.71     15.10 o 
  -4   7  10     1331.35     1415.27     39.15 o 
  -3   7  10       17.03      -19.03     13.07 o 
  -2   7  10     1581.74     1498.55     53.25 o 
  -1   7  10       51.56       58.43     15.58 o 
   0   7  10      889.85      872.86     35.93 o 
   1   7  10       35.85       25.85     19.85 o 
   2   7  10     5226.53     5188.21    245.11 o 
   3   7  10       49.19       53.46     16.24 o 
   4   7  10      164.03      139.28     20.93 o 
   5   7  10       17.52       70.19     21.63 o 
   6   7  10      451.08      385.47     56.46 o 
   7   7  10      133.25      153.69     76.15 o 
  -7   8  10       55.79       38.70     40.82 o 
  -6   8  10        0.80      -34.61     23.07 o 
  -5   8  10      290.41      243.27     59.92 o 
  -4   8  10       28.50       -7.28     14.64 o 
  -3   8  10       14.97       36.40     18.33 o 
  -2   8  10       81.64       43.03     11.53 o 
  -1   8  10      826.92      794.51     17.38 o 
   0   8  10      291.94      287.83     19.39 o 
   1   8  10        4.48       19.41     16.03 o 
   2   8  10        2.79       32.18     41.50 o 
   3   8  10      173.63      256.86     52.40 o 
   4   8  10      430.28      378.63     34.11 o 
   5   8  10      339.58      279.07     34.73 o 
   6   8  10      260.04      366.37     30.83 o 
   7   8  10       19.67       49.55     32.42 o 
  -7   9  10       22.98       12.66     30.89 o 
  -6   9  10      432.65      397.23     75.51 o 
  -5   9  10       15.00      -28.75     19.16 o 
  -4   9  10      198.21      147.42     25.14 o 
  -3   9  10       99.23       95.79     12.25 o 
  -2   9  10       43.59       59.66     32.02 o 
  -1   9  10       81.20      105.19     22.95 o 
   0   9  10     1604.24     1583.24     65.81 o 
   1   9  10       83.80       69.52     17.98 o 
   2   9  10       99.02       48.72     26.84 o 
   3   9  10      316.18      332.94     28.58 o 
   4   9  10      416.84      409.41     56.95 o 
   5   9  10      110.09       98.40    124.01 o 
   6   9  10      160.94      190.33    102.25 o 
  -6  10  10       13.71       39.90     23.59 o 
  -5  10  10       63.34       54.20     29.59 o 
  -4  10  10        4.52      -17.93     26.26 o 
  -3  10  10      100.83       21.45     33.44 o 
  -2  10  10      192.76      194.93     30.73 o 
  -1  10  10      215.58      198.74     34.73 o 
   0  10  10       25.20       10.91     14.16 o 
   1  10  10      565.52      591.35     52.28 o 
   2  10  10      151.97      124.04     57.56 o 
   3  10  10       51.17       39.14     16.28 o 
   4  10  10      125.32      185.44     51.54 o 
   5  10  10       12.74       57.06     48.54 o 
  -5  11  10       34.25      -35.82     23.88 o 
  -4  11  10      206.65      418.84     63.42 o 
  -3  11  10        1.02       26.44     24.92 o 
  -2  11  10      397.03      526.42     32.85 o 
  -1  11  10       95.05      130.80     48.21 o 
   0  11  10       17.87       58.17     41.85 o 
   1  11  10       73.63       68.31     22.95 o 
   2  11  10      454.70      452.81     27.10 o 
   3  11  10       10.01      -51.38     34.25 o 
   4  11  10      299.55      297.78     80.01 o 
  -3  12  10      134.49       98.40     31.09 o 
  -2  12  10       25.06      -27.54     22.20 o 
  -1  12  10      192.71      197.19     78.44 o 
   0  12  10       20.13       83.49     30.24 o 
   1  12  10      185.16      239.26     25.50 o 
   2  12  10      136.64      151.22     32.90 o 
   3  12  10       94.93      239.36     59.64 o 
  -1 -13  11       42.84      212.95     28.12 o 
   0 -13  11       33.09       -5.86     24.78 o 
   1 -13  11       88.64      247.30     96.49 o 
  -4 -12  11       33.13       26.19     33.78 o 
  -3 -12  11      128.33      143.97     51.78 o 
  -2 -12  11      113.32      175.97     51.28 o 
  -1 -12  11      259.00      238.04     27.73 o 
   0 -12  11       40.38       72.25     24.63 o 
   1 -12  11      226.47      266.44     61.19 o 
   2 -12  11       41.17       88.81     43.19 o 
   3 -12  11      205.67      167.33     26.51 o 
  -5 -11  11       16.10       16.54     22.29 o 
  -4 -11  11      336.12      238.96     22.42 o 
  -3 -11  11       34.04       -4.05     16.66 o 
  -2 -11  11      515.22      454.34     13.36 o 
  -1 -11  11       15.51       12.02     14.89 o 
   0 -11  11        7.51       -5.78     17.30 o 
   1 -11  11        0.79       11.50     17.59 o 
   2 -11  11      433.68      397.36     81.77 o 
   3 -11  11        1.05      -26.17     61.33 o 
   4 -11  11      308.02      233.29     28.75 o 
  -6 -10  11        8.13       20.67     68.88 o 
  -4 -10  11        0.89       -3.80     10.49 o 
  -3 -10  11      245.56      214.21     31.62 o 
  -2 -10  11      180.33      188.80     19.80 o 
  -1 -10  11      126.39      125.71     54.95 o 
   0 -10  11        9.44        4.95     16.69 o 
   1 -10  11      494.81      568.90     46.36 o 
   2 -10  11      102.89      170.02     22.02 o 
   3 -10  11       61.66       82.87     31.51 o 
   4 -10  11       76.38       27.29     53.10 o 
   5 -10  11       21.50       85.03     35.30 o 
  -7  -9  11       13.83       28.84     23.40 o 
  -6  -9  11      411.71      384.14     34.88 o 
  -5  -9  11       45.71       10.69     36.15 o 
  -4  -9  11      142.72      145.08     11.79 o 
  -3  -9  11       78.46       35.35     14.57 o 
  -2  -9  11       62.81       78.47     26.09 o 
  -1  -9  11       41.69       29.16     11.16 o 
   0  -9  11     1041.15      923.45     42.06 o 
   1  -9  11        9.02        8.83     18.30 o 
   2  -9  11      109.28       58.50     22.06 o 
   3  -9  11      259.51      320.82     51.48 o 
   4  -9  11      504.65      524.19     70.50 o 
   5  -9  11       71.54       32.36     61.94 o 
   6  -9  11      172.42      148.85     37.70 o 
  -7  -8  11      137.46      157.33     24.34 o 
  -6  -8  11        2.46       36.25     26.67 o 
  -5  -8  11      398.55      247.17     20.87 o 
  -4  -8  11        3.80        6.90      8.05 o 
  -3  -8  11       91.77       77.95     21.95 o 
  -2  -8  11       77.58       -1.34     27.45 o 
  -1  -8  11     1099.66     1057.50     42.12 o 
   0  -8  11      135.09      146.57     38.42 o 
   1  -8  11       70.13       60.81     57.54 o 
   2  -8  11       34.17       39.37     28.10 o 
   3  -8  11      244.74      312.42     43.56 o 
   4  -8  11      378.98      351.21     29.75 o 
   5  -8  11      355.71      357.55     40.89 o 
   6  -8  11      260.61       58.22     46.98 o 
   7  -8  11       26.69      133.14     55.47 o 
  -8  -7  11      156.06      271.46    129.73 o 
  -7  -7  11       36.74      108.19     26.97 o 
  -6  -7  11      194.99      151.79     16.21 o 
  -5  -7  11       30.57       44.02     21.43 o 
  -4  -7  11     1321.08     1193.81     78.98 o 
  -3  -7  11       26.97       36.34     36.22 o 
  -2  -7  11     1183.01     1197.22     58.28 o 
  -1  -7  11       66.15       91.87     39.65 o 
   0  -7  11      881.59      884.37     33.06 o 
   1  -7  11       47.06       30.23     25.79 o 
   2  -7  11     5149.56     5307.92    156.74 o 
   3  -7  11       41.39       58.02     30.85 o 
   4  -7  11      124.42       86.02     32.72 o 
   5  -7  11        2.57      -36.96     28.21 o 
   6  -7  11      502.74      429.53     36.01 o 
   7  -7  11       74.43        5.65     23.27 o 
  -8  -6  11      124.58      160.24    134.88 o 
  -7  -6  11        1.15       22.41     10.32 o 
  -6  -6  11        9.12       -1.05     22.09 o 
  -5  -6  11        3.52        0.76     11.80 o 
  -4  -6  11       10.01       19.01     16.60 o 
  -3  -6  11     2305.12     2082.80     86.12 o 
  -2  -6  11        5.22       48.53     23.00 o 
  -1  -6  11       70.89      144.03     32.26 o 
   0  -6  11      217.92      217.47     19.92 o 
   1  -6  11      309.17      310.92     22.84 o 
   2  -6  11     1038.07      951.69     33.66 o 
   3  -6  11      744.32      727.26     43.33 o 
   4  -6  11      317.01      383.99     72.18 o 
   5  -6  11      128.42      135.04     47.50 o 
   6  -6  11      287.48      383.69    105.88 o 
   7  -6  11       73.82      -10.83     52.38 o 
   8  -6  11      111.63      105.26     41.53 o 
  -9  -5  11       31.11       82.23     91.08 o 
  -8  -5  11      105.13      178.31     31.35 o 
  -7  -5  11        1.35        4.46     15.23 o 
  -6  -5  11      755.40      731.04     64.54 o 
  -5  -5  11      112.42      121.69     15.22 o 
  -4  -5  11      866.43      783.87     62.21 o 
  -3  -5  11      102.87      137.65     14.18 o 
  -2  -5  11     2515.30     2528.89     38.08 o 
  -1  -5  11       14.66       29.22     14.14 o 
   0  -5  11     1407.51     1344.10     21.81 o 
   1  -5  11      160.29      207.98     20.38 o 
   2  -5  11      750.55      760.14     40.25 o 
   3  -5  11       36.83       67.97     36.61 o 
   4  -5  11     2257.07     2139.15    108.27 o 
   5  -5  11      474.97      474.98     31.53 o 
   6  -5  11       69.50       99.03     55.10 o 
   7  -5  11       32.96        5.64     70.85 o 
   8  -5  11       37.64       90.30     54.76 o 
  -9  -4  11        3.29       34.95     56.69 o 
  -8  -4  11       28.15       81.71     69.12 o 
  -7  -4  11        0.72       23.39     11.01 o 
  -6  -4  11      216.14      202.76     33.40 o 
  -5  -4  11     1264.18     1238.48     48.72 o 
  -4  -4  11      710.82      669.62     30.77 o 
  -3  -4  11        3.53       -1.38     16.55 o 
  -2  -4  11      679.26      573.84     28.80 o 
  -1  -4  11      637.27      595.43     28.42 o 
   0  -4  11     1306.84     1246.04     33.59 o 
   1  -4  11        9.12       -2.62     10.73 o 
   2  -4  11      657.14      624.14     44.65 o 
   3  -4  11      102.34       84.07     27.16 o 
   4  -4  11      496.91      469.77     32.88 o 
   5  -4  11      227.21      231.41     32.10 o 
   6  -4  11       12.37      -27.44     18.29 o 
   7  -4  11      130.71       98.14     14.21 o 
   8  -4  11      185.11       91.05     49.08 o 
  -9  -3  11       30.90        0.00     49.89 o 
  -8  -3  11       58.31       82.12     13.48 o 
  -7  -3  11        4.52       19.66     10.24 o 
  -6  -3  11      269.36      322.73     30.07 o 
  -5  -3  11      240.15      284.00     30.09 o 
  -4  -3  11     3236.81     3139.28     77.64 o 
  -3  -3  11      466.67      411.19     29.87 o 
  -2  -3  11     2872.61     2704.80     36.94 o 
  -1  -3  11      443.59      484.85     26.36 o 
   0  -3  11     2710.54     2675.62     56.10 o 
   1  -3  11      892.18      882.52     25.41 o 
   2  -3  11     3990.90     4082.28    176.49 o 
   3  -3  11      290.43      338.80     33.97 o 
   4  -3  11      510.46      425.32     40.12 o 
   5  -3  11        8.73       -4.09     16.19 o 
   6  -3  11      593.36      499.04     53.41 o 
   7  -3  11        9.22      -21.47     14.31 o 
   8  -3  11       16.63      -27.32     22.05 o 
  -9  -2  11      117.63       25.59     36.55 o 
  -8  -2  11       72.36      113.85     79.87 o 
  -7  -2  11      207.05      178.84     18.32 o 
  -6  -2  11        4.30      -14.53      9.69 o 
  -5  -2  11       19.38       26.01      8.63 o 
  -4  -2  11      151.76      132.83     13.02 o 
  -3  -2  11      542.39      505.59     32.12 o 
  -2  -2  11       45.42       34.41     13.51 o 
  -1  -2  11      135.76      193.25     18.39 o 
   0  -2  11     1915.03     1826.91     40.06 o 
   1  -2  11      120.99      130.00     14.37 o 
   2  -2  11      344.55      241.37     21.25 o 
   3  -2  11       48.46       33.65     12.97 o 
   4  -2  11      253.94      199.02     19.10 o 
   5  -2  11      609.43      560.26     25.04 o 
   6  -2  11     1496.04     1533.83     45.66 o 
   7  -2  11      181.06      129.16     45.48 o 
   8  -2  11       85.21      109.55     65.56 o 
   9  -2  11        3.42      -41.95     50.09 o 
  -9  -1  11      112.03      171.15     58.11 o 
  -8  -1  11      504.62      626.67     24.94 o 
  -7  -1  11      497.54      421.47     48.41 o 
  -6  -1  11      937.90     1024.34     36.27 o 
  -5  -1  11      120.18      176.03     32.74 o 
  -4  -1  11      521.40      488.34     27.77 o 
  -3  -1  11        1.73       -0.04     14.48 o 
  -2  -1  11     2490.00     2374.12     75.15 o 
  -1  -1  11       13.86      -10.24     10.85 o 
   0  -1  11     1892.58     1910.71     79.78 o 
   1  -1  11     3769.02     3977.07    137.93 o 
   2  -1  11       79.11       41.44     19.60 o 
   3  -1  11      154.89      147.01     26.37 o 
   4  -1  11     2249.22     2434.69     73.89 o 
   5  -1  11      981.34      929.15     33.41 o 
   6  -1  11      671.53      679.88     20.81 o 
   7  -1  11       95.38       79.49     23.92 o 
   8  -1  11      140.61      178.31     56.23 o 
   9  -1  11       86.79       93.01     42.71 o 
  -9   0  11        2.48      -14.93     30.85 o 
  -8   0  11      375.90      400.43     15.51 o 
  -7   0  11       19.87       38.18     22.52 o 
  -6   0  11      126.05      148.11     19.93 o 
  -5   0  11        7.35        0.53      9.89 o 
  -4   0  11      432.74      504.75     40.10 o 
  -3   0  11       30.19       18.32      7.88 o 
  -2   0  11     5871.41     6146.45    204.96 o 
  -1   0  11        1.12       21.14     13.67 o 
   0   0  11     1534.19     1601.24     77.97 o 
   1   0  11       37.25       18.51     15.89 o 
   2   0  11      840.32      752.01     29.28 o 
   3   0  11       18.00       52.25     22.30 o 
   4   0  11     2227.61     1973.85     73.61 o 
   5   0  11        4.13       33.65     12.02 o 
   6   0  11      112.59       88.19     24.30 o 
   7   0  11        1.38      -24.39     16.26 o 
   8   0  11      460.04      498.92     41.79 o 
   9   0  11        0.20       34.19     57.87 o 
  -9   1  11      109.18      107.30     26.47 o 
  -8   1  11      524.56      513.53     24.94 o 
  -7   1  11      533.38      454.91     33.87 o 
  -6   1  11     1064.67     1044.50     69.48 o 
  -5   1  11      302.09      321.65     26.01 o 
  -4   1  11      808.70      781.80     31.12 o 
  -3   1  11       10.78        7.16      9.34 o 
  -2   1  11     2382.30     2431.46    119.51 o 
  -1   1  11       26.75       -3.40     12.73 o 
   0   1  11     1881.61     1848.39     89.08 o 
   1   1  11     3011.99     3460.05    114.82 o 
   2   1  11       66.78       54.13      9.30 o 
   3   1  11      244.39      275.71     26.59 o 
   4   1  11     2545.47     2500.72    114.83 o 
   5   1  11      789.56      884.82     20.14 o 
   6   1  11      731.14      646.46     61.24 o 
   7   1  11       82.85      112.65     36.95 o 
   8   1  11       76.56       93.11     24.53 o 
   9   1  11       57.86       57.29     30.39 o 
  -9   2  11       79.03       62.29     32.16 o 
  -8   2  11       53.99       38.72     15.25 o 
  -7   2  11      115.06       75.27     24.38 o 
  -6   2  11        7.34       20.04     18.88 o 
  -5   2  11       18.86       26.05     10.50 o 
  -4   2  11       81.19       50.74     10.02 o 
  -3   2  11      351.37      300.23     14.28 o 
  -2   2  11       55.14       80.67     22.09 o 
  -1   2  11      132.95      117.96     23.07 o 
   0   2  11     1939.63     1830.26     70.62 o 
   1   2  11        8.13      -12.46      8.31 o 
   2   2  11      620.08      573.37     29.90 o 
   3   2  11      126.03      139.35     14.71 o 
   4   2  11      734.67      702.76     39.79 o 
   5   2  11      426.54      433.88     36.91 o 
   6   2  11     1869.50     1756.52     68.30 o 
   7   2  11      154.62      166.47     33.26 o 
   8   2  11       78.13       48.61     79.37 o 
  -9   3  11       12.72      -41.78     27.85 o 
  -8   3  11       73.14        9.21     20.04 o 
  -7   3  11        8.43       37.90     28.83 o 
  -6   3  11      358.14      310.54     27.78 o 
  -5   3  11      115.76      155.56     20.08 o 
  -4   3  11     4450.59     4461.03    158.50 o 
  -3   3  11     1165.06     1171.66     38.69 o 
  -2   3  11     2262.61     2032.18    129.28 o 
  -1   3  11       50.60       56.08     14.83 o 
   0   3  11      399.45      411.01     17.52 o 
   1   3  11      219.30      204.45     21.49 o 
   2   3  11     2128.54     2086.25     55.07 o 
   3   3  11      554.54      643.66     21.53 o 
   4   3  11       72.09       31.73     10.58 o 
   5   3  11        1.70       53.41     37.66 o 
   6   3  11      330.87      280.73     22.20 o 
   7   3  11        6.70       79.74     27.00 o 
   8   3  11       16.84       36.17     30.87 o 
  -9   4  11        2.11       18.32     33.56 o 
  -8   4  11       60.03       80.72     57.50 o 
  -7   4  11        1.81       -3.79     16.65 o 
  -6   4  11      455.64      434.46     38.15 o 
  -5   4  11      804.11      808.64     40.58 o 
  -4   4  11      676.00      604.87     27.63 o 
  -3   4  11      334.62      345.20     12.66 o 
  -2   4  11     1598.16     1603.58     63.32 o 
  -1   4  11      730.40      742.20     18.77 o 
   0   4  11     1803.47     1767.40     47.95 o 
   1   4  11       41.17       38.87     16.67 o 
   2   4  11     2241.17     2259.31     74.90 o 
   3   4  11      128.51       96.07     21.50 o 
   4   4  11     1193.29     1192.49     53.15 o 
   5   4  11      124.13      172.34     62.97 o 
   6   4  11      257.64      231.20     31.71 o 
   7   4  11       46.14       14.05     11.83 o 
   8   4  11      239.22      201.49     55.44 o 
  -9   5  11       18.31      -17.00     83.16 o 
  -8   5  11      136.66      205.60    144.42 o 
  -7   5  11        0.62      -23.62     19.04 o 
  -6   5  11      673.44      707.16     30.70 o 
  -5   5  11      694.20      727.97     45.80 o 
  -4   5  11      587.05      576.05     31.04 o 
  -3   5  11        3.31       48.70     25.66 o 
  -2   5  11     1655.43     1718.49     43.55 o 
  -1   5  11       15.49       23.35     23.14 o 
   0   5  11     1066.95     1008.63     29.15 o 
   1   5  11      183.74      184.65     16.87 o 
   2   5  11       44.58       34.76     11.65 o 
   3   5  11      235.48      237.99      9.62 o 
   4   5  11     1106.80      943.07     55.81 o 
   5   5  11      294.63      290.36     30.78 o 
   6   5  11       24.24      -10.14      9.66 o 
   7   5  11       56.84      111.34     48.69 o 
   8   5  11        3.36      137.60     63.02 o 
  -8   6  11        0.14      -17.09     66.68 o 
  -7   6  11        0.28        5.96     16.43 o 
  -6   6  11       15.88        9.04     40.80 o 
  -5   6  11       35.56       20.31     18.29 o 
  -4   6  11      343.90      379.18     12.56 o 
  -3   6  11     2594.93     2507.54     89.65 o 
  -2   6  11      479.32      493.87     37.34 o 
  -1   6  11       85.37       54.60     32.59 o 
   0   6  11      559.51      588.99     24.18 o 
   1   6  11      684.36      753.55     36.88 o 
   2   6  11     2011.22     1940.31     64.75 o 
   3   6  11       98.50      130.05     33.98 o 
   4   6  11       37.93       56.20     19.83 o 
   5   6  11      396.55      363.26     26.71 o 
   6   6  11      305.54      233.29     36.85 o 
   7   6  11       75.55      124.43     54.14 o 
  -8   7  11      253.46      258.85     59.37 o 
  -7   7  11       19.22       10.67     27.21 o 
  -6   7  11        7.36       42.05     31.77 o 
  -5   7  11       55.26       60.35     41.40 o 
  -4   7  11      224.20      244.03     34.58 o 
  -3   7  11      254.74      286.18     33.80 o 
  -2   7  11      642.20      672.95     29.87 o 
  -1   7  11        6.04       16.84     16.11 o 
   0   7  11      239.55      214.61     27.12 o 
   1   7  11      746.75      792.94     38.26 o 
   2   7  11     1200.45     1204.09     75.00 o 
   3   7  11      187.74      222.20     46.10 o 
   4   7  11        4.71       44.55     21.63 o 
   5   7  11        4.89       33.38     28.84 o 
   6   7  11       18.63      -34.93     23.29 o 
   7   7  11      124.99      244.50     61.67 o 
  -7   8  11        9.52       76.80     36.11 o 
  -6   8  11       40.64       80.49     33.76 o 
  -5   8  11       17.50        8.69     36.08 o 
  -4   8  11      310.98      357.21     42.99 o 
  -3   8  11       41.52       18.03     25.05 o 
  -2   8  11      697.65      681.14     48.15 o 
  -1   8  11     1300.25     1379.04     49.13 o 
   0   8  11     2292.84     2402.68     85.68 o 
   1   8  11      216.96      265.08     28.25 o 
   2   8  11      477.21      547.43     29.13 o 
   3   8  11        1.04      -16.55     15.25 o 
   4   8  11      344.96      352.86     58.05 o 
   5   8  11      193.35      197.46     39.00 o 
   6   8  11      153.55      210.32     35.54 o 
  -6   9  11      414.83      401.46     46.93 o 
  -5   9  11       30.39       25.83     18.91 o 
  -4   9  11       71.65       55.16     23.58 o 
  -3   9  11      189.99      198.46     29.74 o 
  -2   9  11      179.69      193.42     18.13 o 
  -1   9  11      611.71      608.42     35.90 o 
   0   9  11     1681.68     1701.31     82.85 o 
   1   9  11       18.51       24.50     26.67 o 
   2   9  11       16.57       37.12     19.25 o 
   3   9  11      178.88      257.46     63.98 o 
   4   9  11      119.55      116.94     78.18 o 
   5   9  11      127.71       75.75     26.67 o 
   6   9  11      118.50       74.93     50.63 o 
  -6  10  11       36.09       46.96     22.17 o 
  -5  10  11       29.46      -22.47     25.48 o 
  -4  10  11        7.10      -10.75     26.75 o 
  -3  10  11      105.30       76.08     18.28 o 
  -2  10  11      253.79      346.66     57.68 o 
  -1  10  11      247.49      311.79     50.30 o 
   0  10  11      116.78      192.99     49.72 o 
   1  10  11      628.00      682.36     24.85 o 
   2  10  11      303.28      310.81     46.11 o 
   3  10  11        1.15      -14.15     28.43 o 
   4  10  11      264.65      187.41     37.94 o 
   5  10  11        2.72       67.90     49.96 o 
  -4  11  11       52.56       23.30     24.05 o 
  -3  11  11       61.20       63.28     28.52 o 
  -2  11  11      136.53      188.26     54.04 o 
  -1  11  11      390.93      466.39     46.67 o 
   0  11  11        9.80       26.25     22.46 o 
   1  11  11      431.29      491.31     39.66 o 
   2  11  11      321.49      247.56     32.29 o 
   3  11  11        7.46      -63.56     42.38 o 
   4  11  11       40.80      338.19     57.94 o 
  -3  12  11       77.63      -33.16     38.99 o 
  -2  12  11        1.50       -4.28     48.50 o 
  -1  12  11       24.79      -19.77     64.68 o 
   0  12  11      622.03      719.09     66.61 o 
   1  12  11       14.08       13.19     30.60 o 
   2  12  11      373.84      300.35     32.29 o 
  -3 -12  12      184.32       62.01     24.79 o 
  -2 -12  12       14.40      -12.69     24.14 o 
  -1 -12  12      163.28      177.86     21.75 o 
   0 -12  12      164.96      225.84    198.71 o 
   1 -12  12       80.09       16.10     35.93 o 
   2 -12  12      180.72      230.56     49.35 o 
  -5 -11  12       33.90       67.37     39.40 o 
  -4 -11  12       73.21      105.00     20.09 o 
  -3 -11  12        7.39       77.09     14.36 o 
  -2 -11  12      219.87      236.30     19.55 o 
  -1 -11  12      366.74      332.79     19.92 o 
   0 -11  12       34.84       37.60     44.25 o 
   1 -11  12      250.54      262.72     23.26 o 
   2 -11  12      371.40      411.23    110.64 o 
   3 -11  12        5.46       35.50     29.58 o 
   4 -11  12      135.97      124.30     31.83 o 
  -6 -10  12       19.52        6.02     23.37 o 
  -5 -10  12       87.96      109.25     91.79 o 
  -4 -10  12        1.20      -28.22     18.81 o 
  -3 -10  12      135.71      102.28     45.60 o 
  -2 -10  12      132.81      136.44     62.90 o 
  -1 -10  12      273.84      265.72     24.28 o 
   0 -10  12        2.95       34.45     32.07 o 
   1 -10  12      954.76      984.97     30.46 o 
   2 -10  12      253.11      255.02     27.28 o 
   3 -10  12        2.83      124.54     26.54 o 
   4 -10  12      191.41      317.41     52.53 o 
   5 -10  12        0.79      -49.52     70.03 o 
  -7  -9  12       32.13       39.89     34.60 o 
  -6  -9  12      411.68      462.71     59.27 o 
  -5  -9  12       33.38      177.29     79.98 o 
  -4  -9  12       47.52       23.01     19.36 o 
  -3  -9  12      247.94      269.70     26.50 o 
  -2  -9  12      104.08      134.01     22.42 o 
  -1  -9  12      417.94      411.42     30.36 o 
   0  -9  12     1777.87     1619.51     50.57 o 
   1  -9  12       29.25       77.06     34.88 o 
   2  -9  12       23.15       47.07     17.28 o 
   3  -9  12      180.72      242.54     39.70 o 
   4  -9  12      194.89      257.50     36.22 o 
   5  -9  12      121.82        8.60     47.38 o 
   6  -9  12      120.33       79.13     55.51 o 
  -7  -8  12       53.17       68.19     22.81 o 
  -6  -8  12       47.55       -0.71    100.25 o 
  -5  -8  12       34.41       34.03     27.89 o 
  -4  -8  12      238.71      208.66     23.55 o 
  -3  -8  12       27.14       -0.40     29.85 o 
  -2  -8  12      578.72      560.39     19.33 o 
  -1  -8  12     1612.77     1569.10     62.10 o 
   0  -8  12     2218.39     2255.08     61.46 o 
   1  -8  12      233.89      269.72     25.33 o 
   2  -8  12      473.61      554.90     39.58 o 
   3  -8  12       23.86       45.14     16.23 o 
   4  -8  12      429.25      428.85     53.48 o 
   5  -8  12      182.69      143.93     37.50 o 
   6  -8  12      168.82      112.17     46.03 o 
  -8  -7  12      221.65      325.62     66.17 o 
  -7  -7  12       12.29       42.60     61.19 o 
  -6  -7  12        2.75       23.96     14.51 o 
  -5  -7  12       71.10      115.61     17.45 o 
  -4  -7  12      220.70      190.28     19.43 o 
  -3  -7  12      352.14      343.82     19.88 o 
  -2  -7  12      481.10      418.70     22.55 o 
  -1  -7  12        2.65       39.14     29.58 o 
   0  -7  12      345.00      431.28     35.13 o 
   1  -7  12      594.02      595.05     30.95 o 
   2  -7  12     1290.23     1296.07     44.62 o 
   3  -7  12      228.25      307.26     33.76 o 
   4  -7  12        4.35       -6.81     20.66 o 
   5  -7  12        2.56      -60.52     40.35 o 
   6  -7  12       37.24       84.86     77.95 o 
   7  -7  12       86.07       18.62     72.77 o 
  -8  -6  12       21.24       44.42     61.84 o 
  -7  -6  12       11.70        6.02     17.68 o 
  -6  -6  12       36.91       50.45     13.96 o 
  -5  -6  12      150.05      134.75     29.88 o 
  -4  -6  12      704.40      631.85     32.08 o 
  -3  -6  12     2916.65     2689.38    142.61 o 
  -2  -6  12      745.55      757.53     16.48 o 
  -1  -6  12       19.13       19.56     12.73 o 
   0  -6  12      698.83      668.16     52.00 o 
   1  -6  12      884.55      978.61     35.71 o 
   2  -6  12     1726.04     1895.95     63.58 o 
   3  -6  12       44.99       16.52     42.36 o 
   4  -6  12       32.42       27.60     23.41 o 
   5  -6  12      348.86      366.97     85.56 o 
   6  -6  12      311.38      345.88     29.19 o 
   7  -6  12       55.15        5.21     66.24 o 
  -8  -5  12       94.43      188.84     33.27 o 
  -7  -5  12        0.86       38.67     24.92 o 
  -6  -5  12      481.95      435.27     32.90 o 
  -5  -5  12      804.59      715.24     59.33 o 
  -4  -5  12      365.13      348.08     34.20 o 
  -3  -5  12      205.92      189.79     28.00 o 
  -2  -5  12     1239.81     1338.25     69.42 o 
  -1  -5  12       57.01       70.10     38.46 o 
   0  -5  12     1286.01     1267.85     35.21 o 
   1  -5  12      406.81      407.67     13.72 o 
   2  -5  12       10.64        5.91     21.17 o 
   3  -5  12      219.65      224.03     24.59 o 
   4  -5  12      836.54      861.61     50.29 o 
   5  -5  12      221.85      249.07     19.14 o 
   6  -5  12        6.70      -34.81     23.21 o 
   7  -5  12       20.27       34.93     30.23 o 
   8  -5  12        0.30       32.08    127.87 o 
  -9  -4  12        2.01      -58.28     43.80 o 
  -8  -4  12      106.66      151.15     38.36 o 
  -7  -4  12      109.27      125.46     47.03 o 
  -6  -4  12      540.22      620.60     37.57 o 
  -5  -4  12      609.27      557.33     27.96 o 
  -4  -4  12      670.60      660.77     27.41 o 
  -3  -4  12      395.82      407.14     52.85 o 
  -2  -4  12     1852.39     1817.61     70.56 o 
  -1  -4  12     1299.87     1308.26     56.70 o 
   0  -4  12     1373.80     1278.19     80.50 o 
   1  -4  12       30.27      -16.76     18.02 o 
   2  -4  12     2971.71     3020.60    119.33 o 
   3  -4  12       65.01       57.37     32.30 o 
   4  -4  12     1921.71     1939.53     61.28 o 
   5  -4  12      149.13      127.94     41.65 o 
   6  -4  12      408.62      436.38     54.42 o 
   7  -4  12       32.22       12.12     22.61 o 
   8  -4  12      363.71      392.41     76.46 o 
  -9  -3  12       13.04      135.12     70.03 o 
  -8  -3  12       47.96       33.25     18.72 o 
  -7  -3  12       62.08       37.84     25.32 o 
  -6  -3  12      369.78      319.97     58.87 o 
  -5  -3  12      430.32      402.49     35.00 o 
  -4  -3  12     3733.98     3567.21    108.30 o 
  -3  -3  12      451.08      440.03     34.63 o 
  -2  -3  12      670.54      579.19     14.45 o 
  -1  -3  12        3.13        8.55     27.46 o 
   0  -3  12       38.12       -3.26     18.45 o 
   1  -3  12       12.34       68.48     35.70 o 
   2  -3  12      957.31      941.02     51.47 o 
   3  -3  12     1453.37     1370.76     71.61 o 
   4  -3  12       58.23       -3.36     15.31 o 
   5  -3  12       79.90       31.61     24.43 o 
   6  -3  12       61.73       54.78     87.97 o 
   7  -3  12       24.57       73.38     46.56 o 
   8  -3  12       30.59       45.47     43.02 o 
  -9  -2  12      131.94      156.17     37.86 o 
  -8  -2  12       10.30       14.60     23.90 o 
  -7  -2  12      237.70      215.53     16.06 o 
  -6  -2  12      310.75      381.72     46.38 o 
  -5  -2  12      239.90      238.19     27.65 o 
  -4  -2  12      658.96      679.28     43.60 o 
  -3  -2  12      384.43      360.42     21.60 o 
  -2  -2  12       76.40       52.99     26.18 o 
  -1  -2  12        2.86      -12.34      8.23 o 
   0  -2  12     3800.77     3722.97    138.79 o 
   1  -2  12        5.26        7.08     10.65 o 
   2  -2  12     1803.54     1794.51     93.59 o 
   3  -2  12       98.77       83.76     21.03 o 
   4  -2  12     2206.42     2253.58    134.89 o 
   5  -2  12       14.72       -9.43     20.05 o 
   6  -2  12     1596.96     1706.70     73.41 o 
   7  -2  12       34.99       47.61     27.95 o 
   8  -2  12       31.93      171.87     42.24 o 
  -9  -1  12      115.19       11.40     23.13 o 
  -8  -1  12      190.10      201.01     37.48 o 
  -7  -1  12      877.68      910.15     26.86 o 
  -6  -1  12     1277.86     1319.57     50.43 o 
  -5  -1  12      694.31      721.01     44.41 o 
  -4  -1  12     1095.18      939.29     64.38 o 
  -3  -1  12       95.77      129.07     13.41 o 
  -2  -1  12      989.09      913.15     44.56 o 
  -1  -1  12        3.34       -3.41     14.98 o 
   0  -1  12      992.95     1082.14     31.32 o 
   1  -1  12     1185.48     1158.50     37.38 o 
   2  -1  12      691.57      662.75     32.89 o 
   3  -1  12      437.68      471.64     36.76 o 
   4  -1  12      188.50      185.46     34.56 o 
   5  -1  12        3.38        8.93     34.13 o 
   6  -1  12       30.30       37.59     23.24 o 
   7  -1  12        6.80       -8.32     13.53 o 
   8  -1  12        1.32       -0.23     22.62 o 
  -9   0  12        1.97       38.78     30.76 o 
  -8   0  12       45.92       89.42     28.90 o 
  -7   0  12        1.03       29.12     23.92 o 
  -6   0  12       46.28       77.99     25.67 o 
  -5   0  12        6.23        7.50      9.57 o 
  -4   0  12        7.61        9.92     21.52 o 
  -3   0  12       16.25       39.72     19.19 o 
  -2   0  12     6221.69     6057.16    287.14 o 
  -1   0  12       16.08       16.69     14.52 o 
   0   0  12      515.17      501.66     22.82 o 
   1   0  12        0.35       26.49     31.42 o 
   2   0  12     8370.77     9086.49    254.61 o 
   3   0  12       20.10       37.68     14.60 o 
   4   0  12     6623.03     6816.17    238.80 o 
   5   0  12        1.64       -5.93     21.33 o 
   6   0  12      837.02     1106.49     45.19 o 
   7   0  12        1.03       41.35     34.40 o 
   8   0  12      447.56      534.88     50.73 o 
  -9   1  12      106.39      130.66     38.45 o 
  -8   1  12      191.16      202.87     33.58 o 
  -7   1  12      747.45      883.09     47.22 o 
  -6   1  12     1095.40     1136.31     46.78 o 
  -5   1  12      668.43      632.98     31.51 o 
  -4   1  12      799.43      682.02     29.25 o 
  -3   1  12      178.77      189.08     23.69 o 
  -2   1  12      962.83      859.54     23.19 o 
  -1   1  12        8.34       -0.20     11.50 o 
   0   1  12     1296.58     1284.47     72.93 o 
   1   1  12      658.35      655.27     43.56 o 
   2   1  12      714.22      691.82     26.32 o 
   3   1  12      317.83      322.20     18.98 o 
   4   1  12      133.33      158.15     12.25 o 
   5   1  12        0.31       40.04     14.92 o 
   6   1  12        4.71       -1.31     13.59 o 
   7   1  12        0.72       53.06     36.11 o 
   8   1  12        0.11      -11.77     36.88 o 
  -9   2  12       79.36        9.01     37.04 o 
  -8   2  12        2.01        6.81     22.81 o 
  -7   2  12      107.29      121.61     41.97 o 
  -6   2  12      354.63      378.01     17.02 o 
  -5   2  12      748.30      699.15     31.58 o 
  -4   2  12     1652.37     1644.91     51.81 o 
  -3   2  12      106.11      120.08     22.42 o 
  -2   2  12      186.24      166.20     14.83 o 
  -1   2  12      179.75      174.62     13.13 o 
   0   2  12     5108.99     4778.69    229.67 o 
   1   2  12        3.42       35.58     16.16 o 
   2   2  12     2448.65     2279.06    106.63 o 
   3   2  12      105.01      174.29     14.45 o 
   4   2  12     2442.97     2627.26    132.79 o 
   5   2  12        5.68       44.19     24.63 o 
   6   2  12     1221.50     1322.97     62.08 o 
   7   2  12       30.10       21.39     17.69 o 
   8   2  12       28.39      250.75    165.73 o 
  -9   3  12        2.99      -37.60     25.07 o 
  -8   3  12       89.60        3.98     46.30 o 
  -7   3  12       68.61       -7.47     10.18 o 
  -6   3  12      286.37      219.32     15.53 o 
  -5   3  12     1031.56      934.88     43.36 o 
  -4   3  12     2180.09     2050.24     69.97 o 
  -3   3  12       93.08       51.38      9.80 o 
  -2   3  12      253.59      220.30     20.31 o 
  -1   3  12       14.99       33.69     12.44 o 
   0   3  12       24.87        3.55      6.79 o 
   1   3  12      129.91      140.32     18.79 o 
   2   3  12      423.73      454.68     20.86 o 
   3   3  12     1376.14     1406.78     53.77 o 
   4   3  12      144.14      112.82     13.29 o 
   5   3  12       59.34       20.21     42.94 o 
   6   3  12       19.90       -1.73     16.91 o 
   7   3  12       69.83      112.65     32.36 o 
   8   3  12       13.01      -15.71     17.53 o 
  -9   4  12       13.50       72.36     48.22 o 
  -8   4  12       83.47       72.95     31.12 o 
  -7   4  12       45.46       79.99     38.82 o 
  -6   4  12      323.74      323.60     21.32 o 
  -5   4  12       53.82        4.86     16.06 o 
  -4   4  12      290.65      322.74     27.13 o 
  -3   4  12     1127.69     1078.57     52.23 o 
  -2   4  12     1822.30     1814.32     80.42 o 
  -1   4  12      297.91      320.42     15.76 o 
   0   4  12      957.76      927.03     30.38 o 
   1   4  12       79.99       69.84     11.07 o 
   2   4  12     2700.54     2663.26     94.18 o 
   3   4  12       85.27       88.55     15.40 o 
   4   4  12     2543.77     2452.71    112.82 o 
   5   4  12      458.68      458.77     24.52 o 
   6   4  12      647.11      683.85     45.07 o 
   7   4  12       66.56       26.00     21.65 o 
   8   4  12      325.83      380.23    139.58 o 
  -8   5  12        3.66      -21.11     21.61 o 
  -7   5  12        2.81       -3.19     80.52 o 
  -6   5  12      491.03      457.17     21.15 o 
  -5   5  12        9.79        3.24     16.98 o 
  -4   5  12      443.43      429.10     38.78 o 
  -3   5  12      952.31      972.49     52.57 o 
  -2   5  12     1210.08     1164.40     40.13 o 
  -1   5  12      232.40      270.87     14.11 o 
   0   5  12     1984.48     1973.34     66.20 o 
   1   5  12      636.81      599.31     28.86 o 
   2   5  12       96.72       96.83     16.28 o 
   3   5  12       78.09      146.24     28.67 o 
   4   5  12      409.52      358.77     37.64 o 
   5   5  12      164.48      257.25     28.24 o 
   6   5  12       83.95      127.88     27.06 o 
   7   5  12        2.75       16.85     14.33 o 
  -8   6  12      138.44      109.29     39.54 o 
  -7   6  12        0.26      -15.27     17.57 o 
  -6   6  12      240.47      238.90     32.03 o 
  -5   6  12        2.75       26.12     32.39 o 
  -4   6  12     2196.39     2348.14    106.92 o 
  -3   6  12      714.59      674.55     38.36 o 
  -2   6  12     1301.15     1399.08     36.37 o 
  -1   6  12      293.61      334.87     29.07 o 
   0   6  12     1079.60      981.34     43.02 o 
   1   6  12       21.03       28.29     16.55 o 
   2   6  12      452.27      491.29     42.77 o 
   3   6  12       29.85       -9.71     21.44 o 
   4   6  12      619.02      609.02     29.31 o 
   5   6  12       25.28       -0.15     21.43 o 
   6   6  12      416.35      374.46     78.69 o 
   7   6  12       76.89       19.71     36.90 o 
  -7   7  12        1.57       -6.42     20.49 o 
  -6   7  12        2.35      -10.61     28.91 o 
  -5   7  12       36.57      116.30     14.43 o 
  -4   7  12      350.18      328.42     14.74 o 
  -3   7  12      138.36      139.32     20.18 o 
  -2   7  12     1232.24     1172.52     58.90 o 
  -1   7  12       41.82       34.99     23.01 o 
   0   7  12       16.62      -12.38     17.52 o 
   1   7  12     1203.89     1255.18     67.95 o 
   2   7  12      300.34      302.18     41.66 o 
   3   7  12       80.22      106.12     17.35 o 
   4   7  12       55.65       24.10     14.82 o 
   5   7  12      151.72      137.15     25.74 o 
   6   7  12       25.99       -9.34     70.30 o 
   7   7  12      131.86      335.08     60.04 o 
  -7   8  12       10.93       14.32     24.93 o 
  -6   8  12       33.77       49.44     18.33 o 
  -5   8  12      107.69      109.63     29.54 o 
  -4   8  12      474.54      657.55     45.09 o 
  -3   8  12       42.89       13.58     28.55 o 
  -2   8  12     1135.42     1153.05     61.60 o 
  -1   8  12      440.25      337.63     25.41 o 
   0   8  12      621.84      550.23     21.68 o 
   1   8  12       51.89       35.62     25.18 o 
   2   8  12      441.05      405.01     33.82 o 
   3   8  12       25.88       38.48     52.56 o 
   4   8  12      430.76      440.03     76.30 o 
   5   8  12       16.33       37.93     16.45 o 
   6   8  12      341.19      587.77     52.80 o 
  -6   9  12      168.15      262.23     57.61 o 
  -5   9  12       23.36      -32.21     21.47 o 
  -4   9  12       97.89       92.77     25.76 o 
  -3   9  12       84.29       92.36     37.89 o 
  -2   9  12       76.97      122.38     47.99 o 
  -1   9  12      642.25      633.55     25.22 o 
   0   9  12      529.50      554.69     39.86 o 
   1   9  12       11.35       -9.39     17.71 o 
   2   9  12       12.86      -23.11     15.95 o 
   3   9  12      280.70      276.42     62.11 o 
   4   9  12       93.38       31.41     34.19 o 
   5   9  12       97.56      155.01     35.54 o 
  -5  10  12       75.95       59.90     24.41 o 
  -4  10  12       29.71       42.81     41.89 o 
  -3  10  12       58.60       11.64     14.85 o 
  -2  10  12      856.61      824.91     90.80 o 
  -1  10  12        2.89      -19.83     13.22 o 
   0  10  12      817.05      858.79     73.80 o 
   1  10  12       12.15       -1.65     15.58 o 
   2  10  12      415.38      452.86     82.69 o 
   3  10  12       12.36       11.72     37.72 o 
   4  10  12      366.62      410.88    203.35 o 
  -4  11  12       78.82      286.11     86.44 o 
  -3  11  12       76.59       61.50     24.88 o 
  -2  11  12        4.08       41.36     36.11 o 
  -1  11  12       56.70      230.75    161.38 o 
   0  11  12       25.43      103.83    176.51 o 
   1  11  12      341.11      374.56     30.41 o 
   2  11  12       93.18       72.64     63.73 o 
   3  11  12       48.74      197.79     70.77 o 
  -2  12  12       36.74       55.78     57.00 o 
  -1  12  12        0.24       71.12     30.60 o 
   0  12  12      416.07      499.29     42.17 o 
   1  12  12        3.49        4.87     42.92 o 
  -3 -12  13       63.93       24.83     75.88 o 
  -2 -12  13       11.88       57.16     86.61 o 
  -1 -12  13       24.33       43.19     36.86 o 
   0 -12  13      654.28      607.86     32.11 o 
   1 -12  13        6.95       46.41     58.32 o 
   2 -12  13      293.50      309.55     46.00 o 
  -4 -11  13       46.82       78.39     24.50 o 
  -3 -11  13      108.80      112.98     48.58 o 
  -2 -11  13       22.89       -4.63     22.09 o 
  -1 -11  13      264.34      248.52     40.12 o 
   0 -11  13        2.33       19.05     27.46 o 
   1 -11  13      439.18      441.39     47.69 o 
   2 -11  13      220.96      182.46     25.95 o 
   3 -11  13       19.15       55.85     47.59 o 
  -4 -10  13        2.21        6.80     15.03 o 
  -3 -10  13      124.59      138.00     16.21 o 
  -2 -10  13      667.08      629.59     22.75 o 
  -1 -10  13       84.25       77.46     20.70 o 
   0 -10  13      606.24      683.00     22.02 o 
   1 -10  13      259.03      247.33     99.33 o 
   2 -10  13      373.45      408.68     28.98 o 
   3 -10  13        8.43        0.47     42.65 o 
   4 -10  13      306.35      290.45     50.57 o 
   5 -10  13       20.80       -5.75     49.21 o 
  -6  -9  13      177.44      170.96     68.98 o 
  -5  -9  13       11.60      -42.87     28.58 o 
  -4  -9  13       76.44      133.15     22.87 o 
  -3  -9  13      101.64       99.11     18.90 o 
  -2  -9  13      186.06      173.31     16.49 o 
  -1  -9  13      771.62      707.67     40.20 o 
   0  -9  13      722.77      778.28     20.89 o 
   1  -9  13        4.98       -3.26     17.65 o 
   2  -9  13        0.76       -0.22     34.28 o 
   3  -9  13      227.42      264.69     61.87 o 
   4  -9  13      146.92       24.10     45.29 o 
   5  -9  13       62.82      -68.03     45.35 o 
  -7  -8  13       46.07       40.28     49.55 o 
  -6  -8  13       41.01        0.54     27.55 o 
  -5  -8  13      139.24      140.64     23.91 o 
  -4  -8  13      468.39      477.40     24.98 o 
  -3  -8  13       98.87       60.06     23.09 o 
  -2  -8  13     1135.75     1070.64     34.59 o 
  -1  -8  13      973.19      865.71     63.65 o 
   0  -8  13      861.34      837.18     21.08 o 
   1  -8  13       13.15       21.33     15.75 o 
   2  -8  13      383.73      427.00     21.59 o 
   3  -8  13        8.80       68.39     43.13 o 
   4  -8  13      421.92      362.11     63.26 o 
   5  -8  13       13.64       -1.98     33.79 o 
   6  -8  13      278.06      377.53     34.23 o 
  -7  -7  13        1.70      -20.68     45.83 o 
  -6  -7  13        1.50       38.11     18.73 o 
  -5  -7  13       33.25       29.41     17.96 o 
  -4  -7  13      356.01      261.27     28.29 o 
  -3  -7  13      195.48      194.41     26.47 o 
  -2  -7  13     1145.64     1117.51     23.42 o 
  -1  -7  13       55.01      121.70     48.88 o 
   0  -7  13       17.83       68.46     25.84 o 
   1  -7  13     1336.80     1386.73     41.57 o 
   2  -7  13      275.74      282.88     18.78 o 
   3  -7  13       94.13      138.43     29.22 o 
   4  -7  13       54.49       55.71     47.45 o 
   5  -7  13      178.09      173.24     33.41 o 
   6  -7  13        9.56       21.57     33.66 o 
   7  -7  13       89.37       53.68     44.85 o 
  -8  -6  13      173.36      305.47     44.02 o 
  -7  -6  13        1.82      188.59     41.29 o 
  -6  -6  13      307.65      365.76     36.64 o 
  -5  -6  13       15.26       92.06     28.12 o 
  -4  -6  13     2171.41     2119.26    108.28 o 
  -3  -6  13      665.33      629.47     67.93 o 
  -2  -6  13     1020.77      999.53     33.36 o 
  -1  -6  13      328.89      348.32     15.26 o 
   0  -6  13     1130.36     1219.28     42.38 o 
   1  -6  13        7.11        4.29     16.60 o 
   2  -6  13      405.98      405.23     22.37 o 
   3  -6  13        2.75       26.36     15.04 o 
   4  -6  13      810.44      766.36     37.89 o 
   5  -6  13        8.03       28.66     36.25 o 
   6  -6  13      520.81      497.17     30.23 o 
   7  -6  13       61.35       42.19     32.08 o 
  -8  -5  13       22.20       65.43    108.75 o 
  -7  -5  13        3.30       39.71     48.06 o 
  -6  -5  13      517.85      447.41     32.09 o 
  -5  -5  13        4.43       11.04     11.02 o 
  -4  -5  13      387.89      360.24     18.08 o 
  -3  -5  13      631.99      616.26     16.38 o 
  -2  -5  13     1614.11     1476.47     50.22 o 
  -1  -5  13      762.76      752.15     44.38 o 
   0  -5  13     1563.34     1608.47     41.17 o 
   1  -5  13      451.77      607.01     36.23 o 
   2  -5  13      101.44      121.75     34.67 o 
   3  -5  13       39.48       37.88     33.81 o 
   4  -5  13      136.56       82.27     21.47 o 
   5  -5  13      150.73      149.42     47.23 o 
   6  -5  13       83.30       25.82     39.50 o 
   7  -5  13       19.73       30.39     39.20 o 
  -9  -4  13       20.04      113.12    156.50 o 
  -8  -4  13       60.53       81.81     22.20 o 
  -7  -4  13       37.75       40.76     26.73 o 
  -6  -4  13      180.48      225.32     19.25 o 
  -5  -4  13       26.40       35.53     25.20 o 
  -4  -4  13       24.82       54.17     14.86 o 
  -3  -4  13      772.33      703.32     16.71 o 
  -2  -4  13     1852.32     1709.54     85.13 o 
  -1  -4  13       64.73       77.10     24.50 o 
   0  -4  13      356.32      366.31     14.45 o 
   1  -4  13       19.67       52.99     11.85 o 
   2  -4  13     2606.29     2630.86     69.11 o 
   3  -4  13        0.17       75.70     22.87 o 
   4  -4  13     2205.15     2273.82     78.19 o 
   5  -4  13      371.11      353.39     80.53 o 
   6  -4  13      589.98      472.73     55.32 o 
   7  -4  13       96.07      -11.46     36.38 o 
   8  -4  13      336.96      368.57    121.00 o 
  -9  -3  13        2.58      165.57     59.64 o 
  -8  -3  13       84.09      148.85     31.94 o 
  -7  -3  13      124.43      139.76     27.00 o 
  -6  -3  13       70.32       57.88     26.93 o 
  -5  -3  13     1668.23     1557.29     82.55 o 
  -4  -3  13      490.34      452.35     40.19 o 
  -3  -3  13      636.79      565.36     27.44 o 
  -2  -3  13      202.78      214.91     11.53 o 
  -1  -3  13      211.23      223.58     26.78 o 
   0  -3  13      130.07      138.74     13.73 o 
   1  -3  13      631.00      719.19     39.30 o 
   2  -3  13       76.25       35.98     12.79 o 
   3  -3  13      632.23      710.04     41.92 o 
   4  -3  13      121.38      173.64     36.99 o 
   5  -3  13        1.91       77.58     44.56 o 
   6  -3  13       36.63      -10.70     29.58 o 
   7  -3  13       26.09       31.31     22.18 o 
   8  -3  13       17.38       20.38     48.54 o 
  -9  -2  13       52.61      -56.32     75.88 o 
  -8  -2  13       10.44      -11.01     24.26 o 
  -7  -2  13        0.17       60.66     28.16 o 
  -6  -2  13      507.28      508.53     31.72 o 
  -5  -2  13      488.24      434.29     26.01 o 
  -4  -2  13     3211.00     3463.81    120.59 o 
  -3  -2  13        1.36       38.41     13.62 o 
  -2  -2  13      901.60      926.20     43.48 o 
  -1  -2  13      160.84      174.19     23.40 o 
   0  -2  13     9922.13     9636.70    463.68 o 
   1  -2  13        6.22       32.64     34.94 o 
   2  -2  13     2842.12     2738.90    200.66 o 
   3  -2  13      434.16      455.45     35.03 o 
   4  -2  13     1350.43     1523.07     85.30 o 
   5  -2  13       12.43      -14.07     34.56 o 
   6  -2  13      751.51      884.11     33.89 o 
   7  -2  13        1.06      -13.54     24.26 o 
   8  -2  13       75.52       40.62     47.59 o 
  -9  -1  13       79.67       80.79     29.22 o 
  -8  -1  13       84.14       53.32     23.24 o 
  -7  -1  13      518.35      546.47     53.01 o 
  -6  -1  13       22.64       66.74     23.93 o 
  -5  -1  13      527.29      546.86     34.02 o 
  -4  -1  13       42.47       24.59     25.88 o 
  -3  -1  13      262.89      288.92     14.00 o 
  -2  -1  13      116.22       80.51     27.51 o 
  -1  -1  13        1.25        6.64     14.43 o 
   0  -1  13      883.35      795.85     52.16 o 
   1  -1  13       19.58       34.21     15.78 o 
   2  -1  13       28.31       -8.17     19.68 o 
   3  -1  13      502.45      439.74     36.97 o 
   4  -1  13       30.37       -6.73     14.89 o 
   5  -1  13        4.33       48.16     19.64 o 
   6  -1  13      185.12      162.43     45.02 o 
   7  -1  13       19.69      -20.85     21.38 o 
   8  -1  13       17.40      -59.50     39.67 o 
  -9   0  13        2.73       -5.87     52.93 o 
  -8   0  13       23.74       78.82     52.31 o 
  -7   0  13        2.22       27.38     16.93 o 
  -6   0  13       83.63       90.59     24.29 o 
  -5   0  13        0.55       72.56     34.40 o 
  -4   0  13      157.39      183.18     16.04 o 
  -3   0  13        6.08       29.99     30.08 o 
  -2   0  13     4668.52     4996.61    206.92 o 
  -1   0  13        4.05        5.18     17.39 o 
   0   0  13     3033.69     3306.16    152.79 o 
   1   0  13       12.86       37.99     13.53 o 
   2   0  13     6363.60     6534.95    267.87 o 
   3   0  13        0.00       24.74     22.05 o 
   4   0  13      392.63      366.57     38.21 o 
   5   0  13        0.81       -5.19     14.41 o 
   6   0  13      349.12      343.67     30.36 o 
   7   0  13        0.41       -2.57     13.10 o 
   8   0  13      538.63      539.15     34.89 o 
  -9   1  13       71.64      -14.98     54.29 o 
  -8   1  13       56.58      154.98     55.99 o 
  -7   1  13      499.50      559.16     22.89 o 
  -6   1  13        2.12      108.55     50.57 o 
  -5   1  13      292.99      285.07     21.07 o 
  -4   1  13        1.27        7.23      8.98 o 
  -3   1  13      360.32      329.37     19.86 o 
  -2   1  13       67.07       62.33     10.33 o 
  -1   1  13        0.90      -14.23     10.91 o 
   0   1  13      384.36      368.87     23.44 o 
   1   1  13       47.01       56.20     13.47 o 
   2   1  13        0.33       17.85      9.53 o 
   3   1  13      569.75      612.63     35.10 o 
   4   1  13       78.76       89.90     26.83 o 
   5   1  13       19.98       27.40     31.92 o 
   6   1  13      290.19      219.69     28.05 o 
   7   1  13        4.41       28.71     20.83 o 
   8   1  13       23.41      -34.92     26.14 o 
  -9   2  13       16.74       -1.04     26.69 o 
  -8   2  13        7.87       28.91     34.41 o 
  -7   2  13       56.24       69.51     27.37 o 
  -6   2  13      365.01      317.12     23.64 o 
  -5   2  13      381.08      374.08     42.32 o 
  -4   2  13     3013.40     3141.36    136.69 o 
  -3   2  13        8.36      -13.91      9.27 o 
  -2   2  13     1235.41     1251.23     40.69 o 
  -1   2  13      260.51      226.67     19.96 o 
   0   2  13    10835.31    10486.71    596.12 o 
   1   2  13        3.55       -4.50     22.28 o 
   2   2  13     2297.56     2394.22     37.61 o 
   3   2  13      228.42      225.26     20.14 o 
   4   2  13     1067.80     1104.89     55.49 o 
   5   2  13        0.23      -18.99     12.66 o 
   6   2  13      600.07      567.71     26.61 o 
   7   2  13        3.19       45.55     16.55 o 
   8   2  13       75.84       41.24     24.54 o 
  -9   3  13       10.02        8.96     74.09 o 
  -8   3  13       69.28       16.52     32.67 o 
  -7   3  13       52.48       41.38     17.24 o 
  -6   3  13        1.15       -7.00     17.30 o 
  -5   3  13      993.53      976.92     58.01 o 
  -4   3  13       31.31       48.83     17.14 o 
  -3   3  13     1047.92      984.69     45.60 o 
  -2   3  13      135.16      122.81      9.46 o 
  -1   3  13      316.21      330.26     17.29 o 
   0   3  13      222.10      212.63     21.40 o 
   1   3  13      471.94      422.07     23.60 o 
   2   3  13       29.51        1.05     10.95 o 
   3   3  13      265.92      325.10     27.38 o 
   4   3  13      176.87      187.68     29.38 o 
   5   3  13       11.15       -3.74     13.15 o 
   6   3  13       10.98       47.63     18.41 o 
   7   3  13       30.95       31.52     20.58 o 
   8   3  13      124.35      103.83     30.76 o 
  -8   4  13       76.60       83.07     42.96 o 
  -7   4  13        0.09       40.85     30.63 o 
  -6   4  13      153.04      193.02     21.75 o 
  -5   4  13        7.50        3.75     14.91 o 
  -4   4  13       15.59       45.92     17.45 o 
  -3   4  13      886.67      882.81     39.10 o 
  -2   4  13     2271.75     2314.10    153.34 o 
  -1   4  13       32.45       16.20     14.81 o 
   0   4  13      188.61      212.30     14.81 o 
   1   4  13       30.86       60.97     14.21 o 
   2   4  13     2452.59     2294.92     85.92 o 
   3   4  13       30.48       36.67     17.57 o 
   4   4  13     1418.27     1285.80     82.83 o 
   5   4  13       48.65       48.51     11.10 o 
   6   4  13      333.92      351.26     58.79 o 
   7   4  13      147.57       90.96     44.38 o 
  -8   5  13       17.10       35.20    124.38 o 
  -7   5  13       13.35       -1.72     19.95 o 
  -6   5  13      375.19      371.61     42.27 o 
  -5   5  13        0.59       16.25     20.40 o 
  -4   5  13       94.08      -12.03     15.99 o 
  -3   5  13       16.67       61.22     17.22 o 
  -2   5  13      372.42      330.59     17.21 o 
  -1   5  13     1420.83     1509.08    112.35 o 
   0   5  13      150.55      109.68     15.31 o 
   1   5  13       12.09       12.35      7.73 o 
   2   5  13      214.09      189.47     21.95 o 
   3   5  13      297.67      268.70     26.66 o 
   4   5  13      121.15      113.51     21.07 o 
   5   5  13      155.32      159.16     23.80 o 
   6   5  13      128.80      155.05     73.19 o 
   7   5  13       30.69       14.70     31.39 o 
  -8   6  13       43.10      102.56     36.31 o 
  -7   6  13       21.80       -6.75     32.12 o 
  -6   6  13      319.76      371.60     23.76 o 
  -5   6  13       63.43       84.52     31.71 o 
  -4   6  13      478.97      437.51     43.68 o 
  -3   6  13        0.05      -15.05     13.31 o 
  -2   6  13      100.50      126.53     28.16 o 
  -1   6  13      633.34      591.30     37.70 o 
   0   6  13     1166.68     1276.87     40.69 o 
   1   6  13        0.49        1.63     10.08 o 
   2   6  13     1236.63     1184.48     71.77 o 
   3   6  13       31.95       -0.66     13.49 o 
   4   6  13     1198.35     1056.00     64.17 o 
   5   6  13       42.15       46.13     24.07 o 
   6   6  13      609.10      437.54     51.42 o 
   7   6  13        4.25       53.82     37.57 o 
  -7   7  13        9.98       -1.09     24.05 o 
  -6   7  13       29.62       26.39     40.64 o 
  -5   7  13       77.97       34.61     18.84 o 
  -4   7  13      610.08      577.97     68.34 o 
  -3   7  13      103.69       47.81     31.93 o 
  -2   7  13      103.88       -9.48     34.72 o 
  -1   7  13       46.82      -23.94     34.47 o 
   0   7  13        6.45       -3.69     22.37 o 
   1   7  13      135.22       86.71     32.23 o 
   2   7  13       20.53       31.10     17.38 o 
   3   7  13      130.81      143.60     12.79 o 
   4   7  13      261.19      255.37     31.06 o 
   5   7  13      329.15      302.04     43.16 o 
   6   7  13       74.39       93.62     29.51 o 
  -7   8  13       38.62        6.22     25.47 o 
  -6   8  13       87.75       75.44     41.62 o 
  -5   8  13       37.87       41.16     32.03 o 
  -4   8  13       60.55       31.46     50.19 o 
  -3   8  13       50.05       61.83     26.32 o 
  -2   8  13      108.92       64.30     29.62 o 
  -1   8  13       91.56       34.39     10.80 o 
   0   8  13       74.62       28.60     14.89 o 
   1   8  13      274.85      256.30     22.73 o 
   2   8  13      686.44      729.03     59.88 o 
   3   8  13      117.55       45.85     53.04 o 
   4   8  13      447.97      416.25     66.58 o 
   5   8  13      151.69       74.73     55.74 o 
   6   8  13      180.47      358.84     55.91 o 
  -6   9  13       36.59       44.00     37.05 o 
  -5   9  13       46.40       61.81     27.02 o 
  -4   9  13       51.78       -5.74     18.12 o 
  -3   9  13        2.39       25.52     37.45 o 
  -2   9  13        3.93       46.81     19.85 o 
  -1   9  13        5.15      -25.73     20.25 o 
   0   9  13        0.25       -6.28     23.64 o 
   1   9  13      108.58       75.95     26.54 o 
   2   9  13       70.05       48.18     16.32 o 
   3   9  13      342.51      339.62     49.89 o 
   4   9  13        6.04       71.35     27.32 o 
   5   9  13        1.68       44.34     49.21 o 
  -5  10  13       23.68       43.01     31.86 o 
  -4  10  13      250.82      257.10     38.74 o 
  -3  10  13        1.93      -27.35     18.23 o 
  -2  10  13      388.32      404.16     51.18 o 
  -1  10  13       78.11      130.45     27.33 o 
   0  10  13      353.47      402.57     48.64 o 
   1  10  13      106.20       69.65     27.68 o 
   2  10  13      302.54      345.04     91.67 o 
   3  10  13       68.25       39.13     55.02 o 
  -3  11  13        2.62      -17.18     25.41 o 
  -2  11  13        0.23      -10.13     36.51 o 
  -1  11  13       16.29       -8.73     49.42 o 
   0  11  13        2.21      -61.13     40.75 o 
   1  11  13      128.28      132.39    112.27 o 
  -1 -12  14        8.43       27.00     19.79 o 
   0 -12  14      215.02      169.40     53.71 o 
   1 -12  14        0.75        6.04     32.89 o 
  -4 -11  14       35.74        0.13     38.01 o 
  -3 -11  14       20.74       16.30     26.58 o 
  -2 -11  14        4.28       -4.91     18.09 o 
  -1 -11  14       30.05      -19.04     17.82 o 
   0 -11  14       12.50      -35.13     26.81 o 
   1 -11  14      229.97      346.07     37.09 o 
   2 -11  14       40.53       73.72     28.17 o 
   3 -11  14       74.33       84.54     33.97 o 
  -5 -10  14       77.95      218.16    115.01 o 
  -4 -10  14      188.72      212.72    136.33 o 
  -3 -10  14       17.52       -6.25     14.75 o 
  -2 -10  14      596.88      505.79     36.86 o 
  -1 -10  14       48.39       39.45     31.94 o 
   0 -10  14      547.65      538.91     97.84 o 
   1 -10  14       27.02      -21.23     20.00 o 
   2 -10  14      396.07      468.62     76.84 o 
   3 -10  14       47.01      135.86     48.74 o 
   4 -10  14      261.58      383.73     45.15 o 
  -6  -9  14       44.78       68.64     41.22 o 
  -5  -9  14       75.74       -1.96     42.38 o 
  -4  -9  14       11.19       53.44     14.19 o 
  -3  -9  14       17.28      -20.04     13.36 o 
  -2  -9  14        0.21       42.03     19.41 o 
  -1  -9  14       81.84       74.27     26.81 o 
   0  -9  14       11.79       11.94     25.81 o 
   1  -9  14      147.26      212.84     65.66 o 
   2  -9  14       47.54       32.56     22.10 o 
   3  -9  14      352.73      362.58     55.07 o 
   4  -9  14        2.60        2.94     51.92 o 
   5  -9  14       10.84      -61.35     40.90 o 
  -7  -8  14       83.56      108.99     50.50 o 
  -6  -8  14       60.53      155.47    129.26 o 
  -5  -8  14       82.82      139.91     21.52 o 
  -4  -8  14       62.65      117.57     40.09 o 
  -3  -8  14      135.11      124.52     26.88 o 
  -2  -8  14      118.44      152.25     26.23 o 
  -1  -8  14       73.62       60.79     29.57 o 
   0  -8  14       33.96        2.82     13.72 o 
   1  -8  14      359.78      384.02     30.13 o 
   2  -8  14      670.80      680.93     42.51 o 
   3  -8  14       54.72       75.10     33.56 o 
   4  -8  14      445.64      546.61     83.50 o 
   5  -8  14      106.62      113.42     33.73 o 
   6  -8  14      193.01      149.45     65.97 o 
  -7  -7  14       15.05       -0.39     28.34 o 
  -6  -7  14       23.43       -1.59     18.49 o 
  -5  -7  14       91.00      123.41     45.77 o 
  -4  -7  14      579.72      479.07     41.26 o 
  -3  -7  14      172.08      172.73     31.65 o 
  -2  -7  14       20.38       11.23     26.92 o 
  -1  -7  14       31.62       15.01     19.56 o 
   0  -7  14        0.54       21.85     34.79 o 
   1  -7  14      156.13      231.50     28.86 o 
   2  -7  14        9.50       -0.09     32.32 o 
   3  -7  14      128.42      192.05     53.12 o 
   4  -7  14      304.84      318.17    102.52 o 
   5  -7  14      258.12      299.23     33.44 o 
   6  -7  14       57.43       33.17     44.88 o 
  -8  -6  14       17.14      -57.94     63.77 o 
  -7  -6  14       26.73      184.53     43.86 o 
  -6  -6  14      227.20      214.81     34.11 o 
  -5  -6  14       10.87       79.78     29.05 o 
  -4  -6  14      160.76      186.56     18.66 o 
  -3  -6  14        5.67       -6.30     14.20 o 
  -2  -6  14       27.09       53.51     12.66 o 
  -1  -6  14      384.83      431.78     15.57 o 
   0  -6  14     1167.48     1179.47     41.70 o 
   1  -6  14        4.01       14.51     26.36 o 
   2  -6  14     1213.32     1210.55     77.63 o 
   3  -6  14       61.65       24.13     18.54 o 
   4  -6  14     1210.02     1049.09     73.90 o 
   5  -6  14       31.83       19.30     30.04 o 
   6  -6  14      625.42      700.99    215.33 o 
   7  -6  14        4.44       52.41     42.10 o 
  -8  -5  14        4.83       21.19     50.50 o 
  -7  -5  14        3.57      -13.94     27.23 o 
  -6  -5  14      194.78      188.99     35.26 o 
  -5  -5  14      137.58      181.14     25.30 o 
  -4  -5  14        9.52       31.84     16.71 o 
  -3  -5  14      310.95      333.23     14.23 o 
  -2  -5  14        3.49       54.17     31.38 o 
  -1  -5  14     1379.97     1477.59     66.63 o 
   0  -5  14       24.34       24.53     15.65 o 
   1  -5  14        2.65       -5.01     13.47 o 
   2  -5  14      516.38      512.61     29.19 o 
   3  -5  14      343.21      353.72     40.85 o 
   4  -5  14      137.64      133.31     20.89 o 
   5  -5  14      113.87       85.16     26.95 o 
   6  -5  14      146.36      133.39     45.02 o 
   7  -5  14       30.13       63.90     54.90 o 
  -8  -4  14      129.00      200.16     34.35 o 
  -7  -4  14       10.88       11.32     29.30 o 
  -6  -4  14       71.29      121.85     25.90 o 
  -5  -4  14       25.77        0.56     29.55 o 
  -4  -4  14       24.35        8.01     26.47 o 
  -3  -4  14      393.27      394.04     21.48 o 
  -2  -4  14     2572.84     2621.82    105.19 o 
  -1  -4  14      284.56      236.28     13.88 o 
   0  -4  14       79.48       97.64     14.71 o 
   1  -4  14        7.35       33.10     24.51 o 
   2  -4  14     1989.09     2029.09     99.75 o 
   3  -4  14       32.08       29.05     15.74 o 
   4  -4  14      887.71      962.62     65.22 o 
   5  -4  14       16.97       -4.58     31.62 o 
   6  -4  14      193.24       97.44     29.34 o 
   7  -4  14      115.09       77.23     37.77 o 
  -8  -3  14       12.03       67.44     39.74 o 
  -7  -3  14       56.18       41.83     16.76 o 
  -6  -3  14       35.00      139.15     31.05 o 
  -5  -3  14        1.41      -31.28     22.17 o 
  -4  -3  14       77.68       45.86     37.50 o 
  -3  -3  14     1675.16     1499.54    106.67 o 
  -2  -3  14        1.04        1.79     10.55 o 
  -1  -3  14      343.01      388.45     34.70 o 
   0  -3  14       36.13       62.04     28.21 o 
   1  -3  14       98.25      125.40     41.97 o 
   2  -3  14      119.77       98.69      8.28 o 
   3  -3  14      158.19      202.84     30.59 o 
   4  -3  14      191.08      165.70     36.49 o 
   5  -3  14       41.60       40.04     24.02 o 
   6  -3  14       30.61       36.71     22.83 o 
   7  -3  14       12.96        4.53     43.86 o 
   8  -3  14      374.43      392.35     31.98 o 
  -9  -2  14       13.01       89.57     25.08 o 
  -8  -2  14        2.04       -8.00     29.43 o 
  -7  -2  14       30.87       21.84     10.34 o 
  -6  -2  14       39.21       80.69     33.29 o 
  -5  -2  14       22.65       78.93     13.27 o 
  -4  -2  14     1366.02     1431.75     66.55 o 
  -3  -2  14       26.94      -11.24     26.52 o 
  -2  -2  14      850.32      890.06     69.19 o 
  -1  -2  14       99.10      116.01     31.36 o 
   0  -2  14     7031.34     7370.82    356.36 o 
   1  -2  14      594.36      666.39     38.70 o 
   2  -2  14      219.06      226.21     18.28 o 
   3  -2  14        0.22       14.89     12.19 o 
   4  -2  14     1665.46     1640.19     58.17 o 
   5  -2  14      219.96      257.19     31.10 o 
   6  -2  14      365.19      329.55     37.07 o 
   7  -2  14        0.05       31.34     36.62 o 
   8  -2  14       31.12      -73.31     48.87 o 
  -9  -1  14        4.43       50.65     26.78 o 
  -8  -1  14        6.34      -32.41     21.61 o 
  -7  -1  14      101.09      111.82     13.62 o 
  -6  -1  14      133.92      140.87     14.92 o 
  -5  -1  14      772.64      898.77     47.35 o 
  -4  -1  14      163.03      208.25     26.20 o 
  -3  -1  14      253.06      211.91     26.71 o 
  -2  -1  14       46.84       47.62     19.43 o 
  -1  -1  14      757.04      723.18     30.75 o 
   0  -1  14      633.30      668.09     53.28 o 
   1  -1  14      393.77      437.96     25.44 o 
   2  -1  14       14.97        1.36     59.94 o 
   3  -1  14       46.94       24.91     35.04 o 
   4  -1  14       55.01       60.76     39.46 o 
   5  -1  14      379.17      366.17     28.75 o 
   6  -1  14      491.61      599.24     45.53 o 
   7  -1  14        0.54        9.10     41.51 o 
   8  -1  14      117.48      113.69     33.07 o 
  -9   0  14        0.48      114.30     35.84 o 
  -8   0  14      138.16      228.33     23.88 o 
  -7   0  14        0.17        9.71     27.17 o 
  -6   0  14      319.54      311.06     27.26 o 
  -5   0  14        2.47       51.17     22.50 o 
  -4   0  14      893.36     1019.59     83.36 o 
  -3   0  14        0.76        8.47     11.26 o 
  -2   0  14     4237.04     4250.87    210.69 o 
  -1   0  14        6.49       28.72     18.37 o 
   0   0  14      508.15      535.99     26.94 o 
   1   0  14        5.72       19.25     19.89 o 
   2   0  14     2318.45     2471.13     54.82 o 
   3   0  14        4.23        0.69     10.83 o 
   4   0  14       87.63       23.68     19.61 o 
   5   0  14        0.02       80.47     18.94 o 
   6   0  14      283.56      267.52     18.94 o 
   7   0  14        3.00      -58.99     39.33 o 
   8   0  14      244.24      267.59     40.89 o 
  -9   1  14        0.05       19.39     23.99 o 
  -8   1  14       24.14       43.38     45.57 o 
  -7   1  14      126.48      131.70     80.97 o 
  -6   1  14      104.11      118.00     39.86 o 
  -5   1  14      653.97      634.88     51.94 o 
  -4   1  14      196.39      225.00     23.23 o 
  -3   1  14      460.24      458.14     18.31 o 
  -2   1  14       77.98       74.76     16.64 o 
  -1   1  14      564.02      609.54     35.40 o 
   0   1  14      903.31      960.78     52.18 o 
   1   1  14      288.65      358.32     26.97 o 
   2   1  14        7.78       11.24     17.09 o 
   3   1  14       72.13       85.15     21.08 o 
   4   1  14       29.59       12.48     12.40 o 
   5   1  14      345.93      399.97     33.90 o 
   6   1  14      553.79      599.49     64.32 o 
   7   1  14        0.35      -16.95     35.73 o 
   8   1  14       89.14      151.33     27.62 o 
  -9   2  14        9.54       15.65    139.99 o 
  -8   2  14        2.30       14.96     47.93 o 
  -7   2  14       63.74       87.68     19.00 o 
  -6   2  14       45.08       64.55      9.61 o 
  -5   2  14       63.78       38.00     13.36 o 
  -4   2  14      960.42      916.95     51.92 o 
  -3   2  14       40.79       67.81     34.50 o 
  -2   2  14      652.91      654.01     22.82 o 
  -1   2  14      256.22      231.71     16.43 o 
   0   2  14     4693.93     4630.40    304.13 o 
   1   2  14      740.38      726.41     36.31 o 
   2   2  14       85.84      128.46     28.74 o 
   3   2  14       31.05       69.49     21.66 o 
   4   2  14     1764.19     1723.50     90.45 o 
   5   2  14      384.85      405.87     48.88 o 
   6   2  14      266.94      301.99     41.46 o 
   7   2  14        0.48      -26.00     17.34 o 
   8   2  14       20.45      -10.51     64.82 o 
  -8   3  14        1.23       27.81     63.77 o 
  -7   3  14       61.18       37.48     45.08 o 
  -6   3  14       91.77      148.09     10.88 o 
  -5   3  14       89.71       50.45     18.28 o 
  -4   3  14       75.36      165.69     25.46 o 
  -3   3  14      591.02      521.78     39.97 o 
  -2   3  14       88.35       85.43     17.29 o 
  -1   3  14       90.31      114.21     24.05 o 
   0   3  14        5.82        4.03     22.31 o 
   1   3  14        3.67       51.14     12.69 o 
   2   3  14      513.95      565.53     22.28 o 
   3   3  14       89.70      112.07     26.58 o 
   4   3  14      253.86      270.63     29.26 o 
   5   3  14      195.24      182.71     26.10 o 
   6   3  14       62.10       51.65     28.88 o 
   7   3  14       10.08       61.76     23.30 o 
  -8   4  14      251.50      175.25     34.63 o 
  -7   4  14       12.01       19.30     13.18 o 
  -6   4  14      103.05       99.14     28.06 o 
  -5   4  14       14.29       69.98     26.58 o 
  -4   4  14      486.77      447.96     21.29 o 
  -3   4  14       57.09       89.18     30.25 o 
  -2   4  14     2843.36     2704.48    156.06 o 
  -1   4  14      705.95      710.87     36.07 o 
   0   4  14       77.70       85.62     17.11 o 
   1   4  14       28.27       10.59     13.78 o 
   2   4  14     1657.63     1544.70     68.03 o 
   3   4  14       30.60       43.39     19.55 o 
   4   4  14      404.80      346.75     25.83 o 
   5   4  14       27.68       36.97     19.46 o 
   6   4  14      117.49       92.88     40.29 o 
   7   4  14      164.21      191.85     56.23 o 
  -8   5  14        7.39       80.90     41.72 o 
  -7   5  14       11.29      -21.33     25.10 o 
  -6   5  14        1.79       65.46     43.42 o 
  -5   5  14      341.89      356.91     38.04 o 
  -4   5  14      218.21      233.40     21.96 o 
  -3   5  14      564.46      597.70     40.41 o 
  -2   5  14      379.08      439.64     40.17 o 
  -1   5  14      121.97      126.84     18.09 o 
   0   5  14     1259.00     1175.04     65.46 o 
   1   5  14        1.62       13.95     23.24 o 
   2   5  14     1476.83     1444.25     80.35 o 
   3   5  14      130.75      131.22     33.80 o 
   4   5  14      133.01      120.56     41.94 o 
   5   5  14       40.73       10.08     22.27 o 
   6   5  14      216.90      247.76     31.46 o 
   7   5  14        7.07      -38.39     31.14 o 
  -7   6  14       58.80       -9.39     27.37 o 
  -6   6  14      103.41      123.51     18.62 o 
  -5   6  14        8.70        1.42     16.29 o 
  -4   6  14       39.74      -16.59     20.62 o 
  -3   6  14        2.09       -8.22     18.45 o 
  -2   6  14       11.19      -13.68     20.06 o 
  -1   6  14       12.96        0.18     25.56 o 
   0   6  14     2483.06     2570.56    121.41 o 
   1   6  14       49.19       25.21     20.36 o 
   2   6  14      311.32      293.13     18.04 o 
   3   6  14      718.25      703.59     39.07 o 
   4   6  14      500.33      418.64     43.58 o 
   5   6  14      122.15      155.64     29.42 o 
   6   6  14      296.45      236.35     59.22 o 
  -7   7  14        2.66       55.93     35.87 o 
  -6   7  14       15.15      -12.90     23.84 o 
  -5   7  14      112.99      117.64     21.13 o 
  -4   7  14       41.60       18.44     29.30 o 
  -3   7  14        6.35       18.00     23.39 o 
  -2   7  14     1199.23     1204.92     52.47 o 
  -1   7  14        4.62        2.87     25.44 o 
   0   7  14      449.20      461.63     44.47 o 
   1   7  14      109.44      110.02     19.67 o 
   2   7  14       98.47      106.00     30.62 o 
   3   7  14        0.72       21.19     15.65 o 
   4   7  14      680.13      604.61     73.88 o 
   5   7  14      107.22      151.18     47.09 o 
   6   7  14       40.69       23.46     51.07 o 
  -6   8  14      118.51      139.96     70.64 o 
  -5   8  14       36.63       17.48     47.38 o 
  -4   8  14        8.17       88.48     36.55 o 
  -3   8  14       38.29       70.52     56.43 o 
  -2   8  14      309.83      242.57     17.83 o 
  -1   8  14       32.42        2.54     16.68 o 
   0   8  14      783.75      682.96     54.75 o 
   1   8  14      403.16      347.40     66.95 o 
   2   8  14      395.86      502.03    101.63 o 
   3   8  14       20.13      117.86    106.20 o 
   4   8  14       24.61       -1.76     24.37 o 
   5   8  14       71.61      161.81    149.70 o 
  -5   9  14       28.85       26.52     23.82 o 
  -4   9  14      320.54      344.88     23.15 o 
  -3   9  14       24.54       -6.11     25.33 o 
  -2   9  14       12.05       -9.95     22.80 o 
  -1   9  14       12.67       76.86     45.64 o 
   0   9  14      168.58      136.72     26.93 o 
   1   9  14       74.97       43.75     25.23 o 
   2   9  14      309.19      284.70     67.35 o 
   3   9  14      142.27      102.15     50.55 o 
   4   9  14       25.60      -41.77     34.05 o 
  -4  10  14       75.29       12.85     24.33 o 
  -3  10  14      150.74      238.93     71.58 o 
  -2  10  14      179.80      199.80     54.26 o 
  -1  10  14       55.81       94.09     52.60 o 
   0  10  14        3.86        3.97     75.61 o 
   1  10  14      108.79       72.02     28.73 o 
   2  10  14      133.87      135.80     90.42 o 
   3  10  14       69.20      -29.38     26.40 o 
  -2  11  14        1.98      162.44    151.16 o 
  -1  11  14      186.45      106.88     36.29 o 
   0  11  14        1.63       45.20     43.63 o 
   1  11  14       26.07       95.06    118.05 o 
  -3 -11  15       17.19       -5.21     33.91 o 
  -2 -11  15        1.53        1.33     28.85 o 
  -1 -11  15      123.36      136.29     42.85 o 
   0 -11  15        3.65       30.05     23.59 o 
   1 -11  15       70.26       70.13     22.97 o 
   2 -11  15       12.56       30.54     36.48 o 
  -4 -10  15      127.59      129.16     30.33 o 
  -3 -10  15       70.33       59.97     26.06 o 
  -2 -10  15      173.58      208.17     61.84 o 
  -1 -10  15       52.23      126.83     40.12 o 
   0 -10  15       32.06       12.12     28.70 o 
   1 -10  15       99.89      194.69     71.65 o 
   2 -10  15      202.99      217.91     65.93 o 
   3 -10  15       79.47      -24.84     46.91 o 
   4 -10  15       61.98       32.10     40.24 o 
  -5  -9  15        2.11       56.32     44.41 o 
  -4  -9  15      349.63      360.28     29.28 o 
  -3  -9  15       42.38       36.32     15.13 o 
  -2  -9  15        2.77        7.24     23.34 o 
  -1  -9  15        8.27      -16.78     22.00 o 
   0  -9  15      135.07      138.75     34.86 o 
   1  -9  15      148.79      203.81     23.06 o 
   2  -9  15      253.32      295.02     86.71 o 
   3  -9  15      223.02      214.00     54.51 o 
   4  -9  15       15.65      -40.93     27.29 o 
   5  -9  15       15.20       -6.77     51.72 o 
  -6  -8  15       92.70      -39.74     42.65 o 
  -5  -8  15       48.55       14.61     36.72 o 
  -4  -8  15        9.32       12.25     19.58 o 
  -3  -8  15       24.64       75.21     25.40 o 
  -2  -8  15      193.55      184.74     19.70 o 
  -1  -8  15       47.67       70.48     16.62 o 
   0  -8  15      720.50      709.10     20.15 o 
   1  -8  15      380.86      380.85     17.69 o 
   2  -8  15      424.67      409.45     27.36 o 
   3  -8  15        5.03      -10.58     43.76 o 
   4  -8  15       62.32       60.58    114.50 o 
   5  -8  15      101.93       56.90     29.76 o 
  -7  -7  15        1.24      131.73     54.42 o 
  -6  -7  15       23.46       52.32     16.17 o 
  -5  -7  15      185.95      191.47     44.48 o 
  -4  -7  15       39.92       65.63     18.97 o 
  -3  -7  15       25.75       57.57     43.45 o 
  -2  -7  15     1226.09     1288.67     48.28 o 
  -1  -7  15        3.76        7.83     16.68 o 
   0  -7  15      276.32      205.36     28.43 o 
   1  -7  15      145.28      225.43     37.74 o 
   2  -7  15       90.56       39.13     26.96 o 
   3  -7  15        0.87       77.07     70.98 o 
   4  -7  15      681.96      758.80     39.22 o 
   5  -7  15       75.66      -12.51     23.83 o 
   6  -7  15       34.56      -16.66     33.24 o 
  -7  -6  15       51.59       85.22     33.91 o 
  -6  -6  15      107.15      173.37     31.71 o 
  -5  -6  15        0.32       -5.97     23.97 o 
  -4  -6  15       22.73       31.02     20.23 o 
  -3  -6  15        4.39        4.31     21.63 o 
  -2  -6  15        9.43       17.24     23.49 o 
  -1  -6  15       27.97       18.15     12.69 o 
   0  -6  15     2408.46     2473.75     62.81 o 
   1  -6  15       60.85       60.35     25.18 o 
   2  -6  15      181.99      132.18     12.80 o 
   3  -6  15      818.53      823.98     47.20 o 
   4  -6  15      327.26      309.80     93.25 o 
   5  -6  15       83.44       36.30     34.08 o 
   6  -6  15      205.90      220.19    132.41 o 
  -8  -5  15       12.03      -26.26     32.41 o 
  -7  -5  15       77.07      133.39     38.37 o 
  -6  -5  15        8.67      -17.34     12.68 o 
  -5  -5  15      400.74      361.33     26.41 o 
  -4  -5  15      602.59      570.44     23.91 o 
  -3  -5  15      366.26      424.11     26.78 o 
  -2  -5  15      384.86      420.87     16.05 o 
  -1  -5  15       83.73      140.19    112.17 o 
   0  -5  15     1960.27     1932.94     34.30 o 
   1  -5  15        1.14       17.41     22.63 o 
   2  -5  15     1154.82     1132.96     63.90 o 
   3  -5  15       73.69       49.38     15.89 o 
   4  -5  15      189.99      305.29     92.67 o 
   5  -5  15       11.46       -0.99     90.27 o 
   6  -5  15      284.90      219.52     25.65 o 
   7  -5  15        1.06      -65.85     43.90 o 
  -8  -4  15      333.68      302.40     31.79 o 
  -7  -4  15       26.00       65.19     50.72 o 
  -6  -4  15      100.92       87.41     24.57 o 
  -5  -4  15      201.94      240.82     43.89 o 
  -4  -4  15     1074.29      959.69     42.33 o 
  -3  -4  15        2.49        7.85     12.78 o 
  -2  -4  15     1954.92     1959.64    111.84 o 
  -1  -4  15      607.14      606.24     20.39 o 
   0  -4  15       21.91       56.63     20.05 o 
   1  -4  15      215.68      225.23     42.21 o 
   2  -4  15     1491.65     1482.94     51.22 o 
   3  -4  15       87.82       70.21     25.69 o 
   4  -4  15      227.15      286.38     50.25 o 
   5  -4  15        1.77       -8.74     42.75 o 
   6  -4  15       33.48       12.12     44.20 o 
   7  -4  15      180.74      233.21     28.95 o 
  -8  -3  15        8.86      -21.91     28.23 o 
  -7  -3  15      180.41      189.19     27.28 o 
  -6  -3  15       95.47      165.15     32.01 o 
  -5  -3  15       90.53       62.29     13.32 o 
  -4  -3  15      128.12      228.90     59.45 o 
  -3  -3  15      156.60      176.41     15.67 o 
  -2  -3  15      502.04      505.68     46.55 o 
  -1  -3  15       35.65       46.68     15.36 o 
   0  -3  15      214.05      226.86     25.10 o 
   1  -3  15        0.44       -1.66     13.72 o 
   2  -3  15     1361.36     1265.34     75.65 o 
   3  -3  15       22.95      -12.20     15.12 o 
   4  -3  15      933.22      954.35     56.44 o 
   5  -3  15      415.72      250.82     18.36 o 
   6  -3  15      151.37      149.05     24.20 o 
   7  -3  15       13.69       74.85     32.74 o 
  -8  -2  15        1.51       65.29     19.90 o 
  -7  -2  15      110.70      133.22     32.09 o 
  -6  -2  15      300.36      390.35     27.21 o 
  -5  -2  15       63.73       17.20     13.22 o 
  -4  -2  15      143.61      191.55     25.49 o 
  -3  -2  15       46.14       68.67     26.68 o 
  -2  -2  15       52.06       49.14     26.62 o 
  -1  -2  15      494.35      469.68     24.57 o 
   0  -2  15      817.17      868.60     37.43 o 
   1  -2  15      407.68      397.62     36.36 o 
   2  -2  15       16.03       22.94     18.67 o 
   3  -2  15       68.06       61.17     19.88 o 
   4  -2  15      872.81      968.96     79.94 o 
   5  -2  15      288.66      305.12     34.57 o 
   6  -2  15       30.36      -22.04     31.14 o 
   7  -2  15       21.66      -24.55     25.94 o 
  -8  -1  15       58.12      188.87     90.85 o 
  -7  -1  15        3.51       17.99     21.00 o 
  -6  -1  15       46.35      108.39     36.21 o 
  -5  -1  15      670.20      609.52     34.01 o 
  -4  -1  15      174.82      268.02     29.98 o 
  -3  -1  15      559.40      500.17     32.94 o 
  -2  -1  15      780.74      780.91     42.09 o 
  -1  -1  15      682.69      751.16     33.09 o 
   0  -1  15      679.68      662.81     44.41 o 
   1  -1  15      869.13      955.54     19.51 o 
   2  -1  15      397.56      383.56     32.17 o 
   3  -1  15      930.73     1046.34     53.88 o 
   4  -1  15      610.04      535.84     27.53 o 
   5  -1  15      251.07      310.64     43.71 o 
   6  -1  15      649.62      606.37     38.14 o 
   7  -1  15        9.68       79.06     31.28 o 
  -8   0  15      347.96      482.26     53.93 o 
  -7   0  15        0.20       24.30     17.39 o 
  -6   0  15      262.02      334.23     41.67 o 
  -5   0  15        3.75       16.34     10.72 o 
  -4   0  15      616.93      702.48     39.47 o 
  -3   0  15        0.02        1.10     16.90 o 
  -2   0  15      919.31      922.25     53.96 o 
  -1   0  15        4.41       22.03     15.59 o 
   0   0  15       12.11       19.79     12.79 o 
   1   0  15        0.04       10.08     18.28 o 
   2   0  15     2598.38     2809.56    108.95 o 
   3   0  15        0.20      -11.79     11.96 o 
   4   0  15       12.79       20.17     20.29 o 
   5   0  15        5.45       41.68     20.10 o 
   6   0  15       62.14       92.10     65.28 o 
   7   0  15        0.43       76.16     27.41 o 
  -8   1  15       62.98      121.45     37.02 o 
  -7   1  15        3.08       40.78     23.80 o 
  -6   1  15       18.98       48.32     17.25 o 
  -5   1  15      374.07      403.86     34.19 o 
  -4   1  15      201.80      274.91     18.82 o 
  -3   1  15      748.65      695.84     33.66 o 
  -2   1  15      704.34      785.64     55.24 o 
  -1   1  15      310.67      358.96     21.99 o 
   0   1  15      554.20      663.10     46.65 o 
   1   1  15      997.66     1104.80     58.07 o 
   2   1  15      507.86      529.11     32.48 o 
   3   1  15     1062.36     1104.12     71.62 o 
   4   1  15      588.56      638.99     50.08 o 
   5   1  15      279.82      309.71     28.01 o 
   6   1  15      652.32      662.22     74.37 o 
   7   1  15        5.78      -36.87     24.58 o 
  -8   2  15        6.23       -1.03     55.79 o 
  -7   2  15      193.33      164.16     72.15 o 
  -6   2  15      540.59      535.92     30.33 o 
  -5   2  15       43.64       17.57     10.59 o 
  -4   2  15       80.47      124.58     12.36 o 
  -3   2  15        9.67       22.22     11.37 o 
  -2   2  15        8.07       39.78     18.25 o 
  -1   2  15      731.56      760.29     72.17 o 
   0   2  15      302.16      333.32     13.99 o 
   1   2  15      495.21      545.93     34.01 o 
   2   2  15        4.54        9.71     25.04 o 
   3   2  15       71.29      103.44     32.77 o 
   4   2  15      509.46      503.08     44.45 o 
   5   2  15      208.10      186.45     43.89 o 
   6   2  15        0.78      -10.22     28.58 o 
   7   2  15       15.76      -30.00     20.00 o 
  -8   3  15       13.90      -34.73     47.38 o 
  -7   3  15      113.06       50.88     53.21 o 
  -6   3  15       89.46       63.02     27.00 o 
  -5   3  15       17.54       26.38     25.92 o 
  -4   3  15      119.46      151.39     25.47 o 
  -3   3  15        3.88       62.33     21.38 o 
  -2   3  15      863.60      868.25     64.98 o 
  -1   3  15       57.89       62.59     15.88 o 
   0   3  15      812.76      817.83     72.71 o 
   1   3  15        8.29       36.49     12.40 o 
   2   3  15     2070.10     1996.46     88.52 o 
   3   3  15       56.06       27.72     17.94 o 
   4   3  15     1231.16     1151.65     69.00 o 
   5   3  15      352.73      318.53     27.23 o 
   6   3  15      124.71      150.59     35.03 o 
   7   3  15        8.95       19.88     20.75 o 
  -8   4  15      217.23      337.70     31.54 o 
  -7   4  15       28.06       31.98     20.69 o 
  -6   4  15       40.86        6.54     20.92 o 
  -5   4  15      363.27      304.94     16.83 o 
  -4   4  15     1029.28      940.47     82.51 o 
  -3   4  15       24.04       48.46     12.77 o 
  -2   4  15      545.04      541.98     30.03 o 
  -1   4  15      313.89      309.23     23.14 o 
   0   4  15       50.23       25.62     12.77 o 
   1   4  15     1184.23     1132.85     65.90 o 
   2   4  15      681.04      669.12     45.29 o 
   3   4  15        1.21      -23.62     15.75 o 
   4   4  15      248.19      216.35     22.30 o 
   5   4  15        2.87      -12.59     12.54 o 
   6   4  15        0.86       46.65     77.54 o 
   7   4  15      236.53      200.62     96.63 o 
  -7   5  15       32.24       98.65     59.87 o 
  -6   5  15       54.32       50.13     47.30 o 
  -5   5  15        7.11        8.92     16.80 o 
  -4   5  15      901.54      893.18     50.16 o 
  -3   5  15       18.04       26.20     20.56 o 
  -2   5  15       29.77       14.73     28.28 o 
  -1   5  15       34.60       33.34     27.43 o 
   0   5  15     2344.00     2281.53    131.58 o 
   1   5  15       53.35       30.66     10.41 o 
   2   5  15      491.58      534.49     38.21 o 
   3   5  15        7.20       26.40     23.48 o 
   4   5  15      292.13      338.15     35.89 o 
   5   5  15        0.00       26.32     28.31 o 
   6   5  15      238.90      286.56     53.39 o 
  -7   6  15       96.83       40.60     30.69 o 
  -6   6  15      138.72      118.28     18.42 o 
  -5   6  15        1.14      -37.76     26.72 o 
  -4   6  15       84.83       54.42     14.19 o 
  -3   6  15       33.76       62.65     19.33 o 
  -2   6  15       37.24       14.96     30.74 o 
  -1   6  15      310.66      314.26     36.16 o 
   0   6  15      228.17      201.18     15.98 o 
   1   6  15       48.29       82.71     19.30 o 
   2   6  15       20.04       -0.69      9.82 o 
   3   6  15      315.19      325.55     34.06 o 
   4   6  15        1.16       11.08     15.52 o 
   5   6  15       40.26      -30.40     20.27 o 
   6   6  15       80.65       34.59     35.61 o 
  -6   7  15      179.66      161.12     37.62 o 
  -5   7  15      142.42      170.45     28.11 o 
  -4   7  15       12.91       91.19     27.20 o 
  -3   7  15        7.46       -0.77     18.51 o 
  -2   7  15     2306.76     2245.49    181.23 o 
  -1   7  15      221.55      198.02     13.42 o 
   0   7  15      555.44      533.55     27.03 o 
   1   7  15       42.52       17.74     12.90 o 
   2   7  15      158.08      178.41     12.45 o 
   3   7  15       14.89       -0.79     14.09 o 
   4   7  15      539.73      461.05     60.44 o 
   5   7  15       12.38       38.12     18.93 o 
  -6   8  15       36.17       38.12     47.72 o 
  -5   8  15      119.08      184.20     87.33 o 
  -4   8  15       88.79       74.92     22.20 o 
  -3   8  15       83.95      150.69     78.86 o 
  -2   8  15      237.68      198.82     37.43 o 
  -1   8  15      135.10      147.83     23.94 o 
   0   8  15      400.41      280.40     47.22 o 
   1   8  15      189.72      188.12     31.50 o 
   2   8  15        6.69       24.15     31.00 o 
   3   8  15       17.83       54.15     63.69 o 
   4   8  15        8.26       57.20     34.35 o 
   5   8  15       51.57      119.70    119.65 o 
  -5   9  15       81.03       54.15     71.57 o 
  -4   9  15      352.49      358.65     42.00 o 
  -3   9  15      128.85      183.78     35.94 o 
  -2   9  15        6.73      -17.44     31.26 o 
  -1   9  15       88.64       82.10     31.37 o 
   0   9  15      290.26      256.71     33.78 o 
   1   9  15        0.07      -30.80     54.49 o 
   2   9  15      275.53      254.97     40.82 o 
   3   9  15       60.72       97.19     27.59 o 
   4   9  15       53.62       20.22     27.84 o 
  -3  10  15      312.04      446.69     29.86 o 
  -2  10  15      197.09      261.95     30.03 o 
  -1  10  15       71.42       94.07     62.01 o 
   0  10  15       35.37       38.77    101.71 o 
   1  10  15       28.40      -12.47     85.80 o 
   2  10  15       27.69      -59.91     39.94 o 
  -2 -11  16       57.90       86.48     21.34 o 
  -1 -11  16      253.32      300.71     29.46 o 
   0 -11  16        6.17       30.98     46.08 o 
   1 -11  16        8.53        5.78     28.90 o 
  -4 -10  16       19.92       53.46     68.84 o 
  -3 -10  16      295.83      312.64     31.21 o 
  -2 -10  16      175.97      197.73     43.43 o 
  -1 -10  16       58.81      104.17     21.42 o 
   0 -10  16       41.72       55.31     37.69 o 
   1 -10  16       38.16       87.04     36.68 o 
   2 -10  16       47.39       31.30     34.29 o 
   3 -10  16      129.04      103.91     52.33 o 
  -5  -9  16       56.78        0.68     68.30 o 
  -4  -9  16      318.06      258.01     69.49 o 
  -3  -9  16      177.25      197.74     24.03 o 
  -2  -9  16        3.40       78.66     34.41 o 
  -1  -9  16       97.92       61.59     34.33 o 
   0  -9  16      284.84      270.60     58.40 o 
   1  -9  16        9.12       44.72     32.76 o 
   2  -9  16      254.16      298.35    110.37 o 
   3  -9  16       60.59      120.11     39.23 o 
   4  -9  16       31.96      118.49     37.63 o 
  -6  -8  16       40.92      -30.39     38.38 o 
  -5  -8  16      175.10      207.06     44.99 o 
  -4  -8  16       81.64      111.05     30.09 o 
  -3  -8  16       64.58      169.02     58.33 o 
  -2  -8  16      263.52      313.81     34.77 o 
  -1  -8  16       97.82      183.64     60.74 o 
   0  -8  16      422.64      492.64     59.77 o 
   1  -8  16      267.46      320.49     36.50 o 
   2  -8  16       16.64       -5.72     33.10 o 
   3  -8  16       20.89      124.87     24.07 o 
   4  -8  16        7.16       31.72     58.18 o 
   5  -8  16       51.75      -84.07     56.05 o 
  -6  -7  16      193.00      297.82     64.61 o 
  -5  -7  16      185.12      187.77     30.05 o 
  -4  -7  16        2.97        9.08     23.54 o 
  -3  -7  16        3.81       43.60     24.26 o 
  -2  -7  16     2120.81     2170.05    108.74 o 
  -1  -7  16      344.54      327.89     28.95 o 
   0  -7  16      475.21      598.65     22.42 o 
   1  -7  16       91.54       93.01     20.88 o 
   2  -7  16      149.59      150.55     51.68 o 
   3  -7  16        7.69      130.22     48.59 o 
   4  -7  16      558.09      664.38     43.49 o 
   5  -7  16        9.25        1.02     34.52 o 
  -7  -6  16      123.75       59.25     86.92 o 
  -6  -6  16      171.68      227.51     68.89 o 
  -5  -6  16        6.70       16.63     38.53 o 
  -4  -6  16       45.51       70.84     32.03 o 
  -3  -6  16        1.36       72.59     35.92 o 
  -2  -6  16       45.04       23.05     20.09 o 
  -1  -6  16      600.63      539.16     50.32 o 
   0  -6  16       62.83       61.96     21.63 o 
   1  -6  16       85.71       77.69     22.42 o 
   2  -6  16        2.40       -0.60     32.31 o 
   3  -6  16      302.94      401.63     27.04 o 
   4  -6  16        7.34      -20.53     25.35 o 
   5  -6  16       25.37       93.33    119.44 o 
   6  -6  16       59.62       57.51     30.88 o 
  -7  -5  16       36.25      195.12     65.06 o 
  -6  -5  16       80.19       89.78     40.00 o 
  -5  -5  16        0.79       -0.70     27.14 o 
  -4  -5  16      801.64      664.99     60.09 o 
  -3  -5  16       46.60       45.92     25.31 o 
  -2  -5  16        8.46       18.43     67.18 o 
  -1  -5  16        1.19       14.64     20.43 o 
   0  -5  16     1862.97     1961.04     95.48 o 
   1  -5  16       48.22       54.47     17.24 o 
   2  -5  16      504.28      573.39     44.45 o 
   3  -5  16       11.30      -27.42     20.98 o 
   4  -5  16      292.61      451.92     67.16 o 
   5  -5  16        1.56      -12.01     26.98 o 
   6  -5  16      314.00      285.03    102.62 o 
  -8  -4  16      104.26       17.06     43.73 o 
  -7  -4  16       38.13       58.69     40.38 o 
  -6  -4  16       21.16       55.40     32.72 o 
  -5  -4  16      248.29      215.69     21.89 o 
  -4  -4  16      424.12      408.77     22.71 o 
  -3  -4  16      224.92      205.20     29.97 o 
  -2  -4  16       37.09       35.99     26.13 o 
  -1  -4  16       41.02       10.67     30.38 o 
   0  -4  16      149.35      211.23     34.92 o 
   1  -4  16     1736.56     1683.21    114.14 o 
   2  -4  16      330.73      278.90     23.58 o 
   3  -4  16       37.57       49.00     23.24 o 
   4  -4  16       73.41       12.76     17.96 o 
   5  -4  16        0.78       -1.23     25.78 o 
   6  -4  16        0.28       24.59     45.18 o 
   7  -4  16      187.90       47.27     42.45 o 
  -8  -3  16       23.86      139.45     71.69 o 
  -7  -3  16       48.86       86.53     18.55 o 
  -6  -3  16      170.71      172.43     19.96 o 
  -5  -3  16       51.21      122.44     30.83 o 
  -4  -3  16      139.70      170.88     26.83 o 
  -3  -3  16      220.16      256.62     25.92 o 
  -2  -3  16     1371.15     1500.38     96.47 o 
  -1  -3  16       19.00       77.71     38.36 o 
   0  -3  16     1138.53     1248.15     80.33 o 
   1  -3  16        8.25       40.80     17.37 o 
   2  -3  16     2654.08     2602.80    171.84 o 
   3  -3  16       28.04       20.07     26.82 o 
   4  -3  16      760.80      869.76     83.27 o 
   5  -3  16      178.83      135.03     49.15 o 
   6  -3  16      116.30      -32.15     41.56 o 
   7  -3  16        8.16      -52.29     34.86 o 
  -8  -2  16       16.68       88.33     52.71 o 
  -7  -2  16      201.73      201.09     23.73 o 
  -6  -2  16      892.92      843.69     37.28 o 
  -5  -2  16        0.13       -3.88     38.94 o 
  -4  -2  16       24.01       41.27     39.87 o 
  -3  -2  16       16.13       74.23     12.75 o 
  -2  -2  16       11.31       43.77     19.31 o 
  -1  -2  16     1053.54     1135.28     84.56 o 
   0  -2  16      207.74      246.25     24.13 o 
   1  -2  16      132.89      188.53     52.42 o 
   2  -2  16      335.13      289.44     22.57 o 
   3  -2  16       49.61        8.17     23.91 o 
   4  -2  16        4.73        8.36     18.20 o 
   5  -2  16      118.66       24.95     27.28 o 
   6  -2  16       20.80       46.06     44.00 o 
   7  -2  16        4.07       58.20     27.60 o 
  -8  -1  16       82.39      113.86     36.94 o 
  -7  -1  16        0.27       -5.52     26.82 o 
  -6  -1  16       44.18      118.34     42.69 o 
  -5  -1  16      456.31      420.65     33.25 o 
  -4  -1  16      519.60      515.87     17.10 o 
  -3  -1  16      351.35      362.26     15.24 o 
  -2  -1  16      906.50      924.24     34.93 o 
  -1  -1  16       53.22       97.90     23.70 o 
   0  -1  16     1486.42     1535.88     85.09 o 
   1  -1  16      141.01      185.83     38.64 o 
   2  -1  16     1510.52     1538.41     82.31 o 
   3  -1  16     1227.50     1279.97     52.83 o 
   4  -1  16     1550.21     1658.40     93.06 o 
   5  -1  16       31.60       -1.89     76.25 o 
   6  -1  16      454.23      458.47     77.81 o 
   7  -1  16        4.97      -47.30     31.54 o 
  -8   0  16      280.89      282.29     66.55 o 
  -7   0  16        0.93      -17.64     11.76 o 
  -6   0  16        4.73       31.79     14.54 o 
  -5   0  16        0.02       20.80     11.98 o 
  -4   0  16      238.26      207.89     18.92 o 
  -3   0  16       10.30        5.29     13.92 o 
  -2   0  16      247.13      260.02     16.51 o 
  -1   0  16        6.84       -5.80     16.42 o 
   0   0  16      228.75      270.34     32.15 o 
   1   0  16        0.42       14.70     19.40 o 
   2   0  16       13.96        4.53     15.61 o 
   3   0  16        0.19      -16.85     19.83 o 
   4   0  16      218.25      246.81     39.12 o 
   5   0  16        0.01       17.95     14.23 o 
   6   0  16        5.01      -37.96     27.17 o 
   7   0  16        0.13       31.15     33.81 o 
  -8   1  16       68.57       90.49     52.09 o 
  -7   1  16       27.10       64.63     15.91 o 
  -6   1  16       67.88      116.62     23.51 o 
  -5   1  16      275.43      265.58     18.26 o 
  -4   1  16      607.39      597.89     37.16 o 
  -3   1  16      510.32      527.64     50.76 o 
  -2   1  16      890.53      858.29     51.22 o 
  -1   1  16        0.39       -4.03     20.51 o 
   0   1  16     1474.60     1567.87    112.64 o 
   1   1  16       16.34       20.73     21.62 o 
   2   1  16     1733.97     2027.46     85.28 o 
   3   1  16     1321.50     1406.85     59.20 o 
   4   1  16     1457.64     1519.75     95.92 o 
   5   1  16       23.34       11.82     22.94 o 
   6   1  16      558.32      556.93     39.31 o 
   7   1  16        1.07      -45.90     30.60 o 
  -8   2  16       16.79       29.74     34.31 o 
  -7   2  16      155.78      210.25    102.45 o 
  -6   2  16      819.08      651.29     37.86 o 
  -5   2  16       19.91       44.55     30.67 o 
  -4   2  16       35.04       23.86     22.75 o 
  -3   2  16        0.13       12.88     33.33 o 
  -2   2  16      122.07      115.47     42.75 o 
  -1   2  16      464.32      466.57     50.61 o 
   0   2  16      164.37      146.81     32.03 o 
   1   2  16      182.90      168.23     33.67 o 
   2   2  16      352.81      373.72     35.36 o 
   3   2  16       78.43      100.40     26.41 o 
   4   2  16      102.49       69.21     19.52 o 
   5   2  16      114.36      143.00     67.21 o 
   6   2  16       47.21       91.92     85.95 o 
   7   2  16        0.14      -43.79     29.19 o 
  -8   3  16       13.14       11.24     55.03 o 
  -7   3  16        2.37        7.16     46.19 o 
  -6   3  16      276.82      237.65     34.54 o 
  -5   3  16       93.36      149.40     55.59 o 
  -4   3  16      247.86      255.06     19.06 o 
  -3   3  16      209.26      157.98     18.25 o 
  -2   3  16     1858.49     1945.28    104.02 o 
  -1   3  16       37.38       50.92     26.67 o 
   0   3  16     1173.12     1340.88    124.70 o 
   1   3  16      193.21      191.24     21.68 o 
   2   3  16     2363.85     2389.80    148.27 o 
   3   3  16      163.66      175.65     20.36 o 
   4   3  16      753.63      798.79     55.80 o 
   5   3  16      137.16      159.14     20.28 o 
   6   3  16      103.16      155.43     30.21 o 
   7   3  16       17.23        9.31     25.90 o 
  -7   4  16      206.62      168.14     69.59 o 
  -6   4  16      101.68      127.33     37.08 o 
  -5   4  16       32.21       44.60     45.82 o 
  -4   4  16       69.33       23.24     17.81 o 
  -3   4  16      242.59      228.32     20.49 o 
  -2   4  16        5.04       28.67     14.61 o 
  -1   4  16       75.81       86.23     30.23 o 
   0   4  16       68.67       48.42     21.09 o 
   1   4  16      720.96      686.53     34.35 o 
   2   4  16       80.57       49.33     17.46 o 
   3   4  16       11.38       26.41     11.75 o 
   4   4  16        0.96       25.97     43.40 o 
   5   4  16        5.63       30.54     16.86 o 
   6   4  16       18.82       62.48     68.50 o 
  -7   5  16        0.05       57.65     67.53 o 
  -6   5  16      109.36      164.43     46.13 o 
  -5   5  16       37.37       10.23     28.34 o 
  -4   5  16      809.54      783.12     72.62 o 
  -3   5  16       42.37       30.35     22.14 o 
  -2   5  16       44.20       58.47     13.11 o 
  -1   5  16       27.30        2.28     16.12 o 
   0   5  16     1044.07      979.75     66.50 o 
   1   5  16       57.20       74.44     22.25 o 
   2   5  16      882.63      924.62     67.97 o 
   3   5  16        0.43      -14.23      9.48 o 
   4   5  16      279.13      397.55     23.67 o 
   5   5  16        2.16       74.90     17.94 o 
   6   5  16      342.88      270.16     48.98 o 
  -7   6  16       95.33      158.43     27.44 o 
  -6   6  16      112.35       96.03     49.11 o 
  -5   6  16        7.27       -6.51     63.96 o 
  -4   6  16       15.53      -25.80     17.20 o 
  -3   6  16       34.65       28.96     38.57 o 
  -2   6  16        4.76      -14.54     18.46 o 
  -1   6  16     1137.37     1087.10     73.84 o 
   0   6  16        0.05       14.18     15.46 o 
   1   6  16        8.15       13.53     16.00 o 
   2   6  16       20.01       15.10     23.59 o 
   3   6  16      127.02      125.94     30.40 o 
   4   6  16      114.85       84.68     41.35 o 
   5   6  16       22.14      -16.04     21.99 o 
  -6   7  16      217.90      346.74     76.83 o 
  -5   7  16      151.58      242.68     81.00 o 
  -4   7  16       14.94       -3.36     21.95 o 
  -3   7  16       22.88       16.65     55.28 o 
  -2   7  16     1005.23      932.33    178.04 o 
  -1   7  16        9.49       -0.89     16.52 o 
   0   7  16      246.98      295.21     31.32 o 
   1   7  16       55.46       -1.00     14.76 o 
   2   7  16      390.29      407.40     62.84 o 
   3   7  16       50.61       85.05     52.85 o 
   4   7  16      336.70      432.58     86.15 o 
   5   7  16        0.60       30.73    116.33 o 
  -5   8  16       28.44       31.16     32.52 o 
  -4   8  16        7.71        5.24     23.77 o 
  -3   8  16       78.47      -16.61     25.60 o 
  -2   8  16       48.39       -9.70     21.47 o 
  -1   8  16      154.42       70.30     22.28 o 
   0   8  16        0.37      -24.48     23.75 o 
   1   8  16      279.39      241.14     33.20 o 
   2   8  16       14.72       35.77     25.93 o 
   3   8  16       16.71      -37.72     25.15 o 
   4   8  16        7.35       17.54     35.23 o 
  -4   9  16      499.30      432.01     59.14 o 
  -3   9  16        7.84      -34.63     23.09 o 
  -2   9  16       49.42      -27.53     32.89 o 
  -1   9  16        0.07        9.00     51.51 o 
   0   9  16      351.62      384.28     60.89 o 
   1   9  16        8.91      -28.33     33.21 o 
   2   9  16      364.92      466.13     29.68 o 
   3   9  16        1.79       22.87     32.59 o 
  -2  10  16       87.71       98.58    131.86 o 
  -1  10  16      122.92      139.05    150.28 o 
   0  10  16       53.23      132.57    145.54 o 
   1  10  16       88.22      124.64     50.06 o 
  -3 -10  17      316.95      228.53     20.76 o 
  -2 -10  17      144.22      120.59     22.91 o 
  -1 -10  17      131.90      228.52     49.14 o 
   0 -10  17       38.24       35.48     48.60 o 
   1 -10  17       62.69       75.95     58.16 o 
   2 -10  17       26.13       40.18     29.25 o 
  -4  -9  17      430.07      341.59     58.99 o 
  -3  -9  17       77.52       83.91     19.79 o 
  -2  -9  17       28.34      -13.49     16.53 o 
  -1  -9  17       15.71       46.70     21.32 o 
   0  -9  17      329.90      369.36     28.65 o 
   1  -9  17        1.99      -21.18     20.60 o 
   2  -9  17      293.10      374.43     27.89 o 
   3  -9  17        2.62      -43.95     29.30 o 
  -5  -8  17       49.89      252.63     52.19 o 
  -4  -8  17       18.14       92.95     46.87 o 
  -3  -8  17       87.11       41.08     14.59 o 
  -2  -8  17       55.91      114.51     24.02 o 
  -1  -8  17      226.96      250.50     48.38 o 
   0  -8  17        4.24      -22.79     15.19 o 
   1  -8  17      371.39      316.01     25.46 o 
   2  -8  17       17.97        6.03     39.14 o 
   3  -8  17       15.32        0.45     52.26 o 
   4  -8  17       13.56      -19.10     52.43 o 
  -6  -7  17      203.20      121.51     55.30 o 
  -4  -7  17       17.30       76.98     18.25 o 
  -3  -7  17        1.04       73.49     27.34 o 
  -2  -7  17     1120.40     1121.03     37.08 o 
  -1  -7  17        1.06      -21.84     14.56 o 
   0  -7  17      217.33      182.65     48.29 o 
   1  -7  17       79.27       73.95     31.05 o 
   2  -7  17      465.96      527.22     30.26 o 
   3  -7  17       22.87       21.62     42.07 o 
   4  -7  17      317.21      421.11     40.31 o 
   5  -7  17        1.94       37.52     35.34 o 
  -7  -6  17      103.72       94.29     52.94 o 
  -6  -6  17       81.30       98.64     25.33 o 
  -5  -6  17        0.53       12.62     19.76 o 
  -4  -6  17        9.40       37.08     37.18 o 
  -3  -6  17      121.85      154.97     16.51 o 
  -2  -6  17        3.83       39.88     42.22 o 
  -1  -6  17     1204.79     1142.70     62.77 o 
   0  -6  17        0.73       15.95     24.36 o 
   1  -6  17       16.80       11.14     16.80 o 
   2  -6  17       20.95      -11.77     37.75 o 
   3  -6  17      172.62      230.29     23.93 o 
   4  -6  17       78.86      139.01     49.44 o 
   5  -6  17        8.07       39.50     32.87 o 
  -7  -5  17        4.33       43.97     28.22 o 
  -6  -5  17       74.14       91.55     17.27 o 
  -5  -5  17        4.86       51.38     22.20 o 
  -4  -5  17      865.14      821.77     55.51 o 
  -3  -5  17       40.12       39.99     21.00 o 
  -2  -5  17      106.36      124.43     18.60 o 
  -1  -5  17        4.84       12.05     17.93 o 
   0  -5  17     1263.92     1257.67    112.61 o 
   1  -5  17       43.12      -17.50     21.49 o 
   2  -5  17      780.01      772.91     23.03 o 
   3  -5  17        4.58       55.59     24.97 o 
   4  -5  17      276.47      268.39     37.67 o 
   5  -5  17        6.24       -7.69     75.44 o 
   6  -5  17      311.12      342.53     34.84 o 
  -7  -4  17      284.56      280.57     52.77 o 
  -6  -4  17      191.77      226.11     53.01 o 
  -5  -4  17        9.09       53.51     15.65 o 
  -4  -4  17       21.77       64.61     32.84 o 
  -3  -4  17      246.13      289.65     19.89 o 
  -2  -4  17        9.76       13.67     17.52 o 
  -1  -4  17      110.06      136.32     59.95 o 
   0  -4  17       14.73      -25.49     16.99 o 
   1  -4  17      238.02      238.68     29.30 o 
   2  -4  17        4.66      -11.75     22.38 o 
   3  -4  17       32.93       36.97     54.15 o 
   4  -4  17        8.10      -32.94     37.23 o 
   5  -4  17       17.84       38.52     47.25 o 
   6  -4  17      125.26       14.36     71.28 o 
  -7  -3  17        7.60       77.94     30.25 o 
  -6  -3  17      261.54      289.59     41.59 o 
  -5  -3  17        2.41      -10.19     24.44 o 
  -4  -3  17      397.97      377.37     48.80 o 
  -3  -3  17      502.03      406.27     21.23 o 
  -2  -3  17     1983.46     2005.33    128.22 o 
  -1  -3  17        1.91       -0.46     15.30 o 
   0  -3  17      771.96      845.18     48.92 o 
   1  -3  17       20.17      -23.45     15.63 o 
   2  -3  17     1153.06     1036.02     70.86 o 
   3  -3  17      256.98      245.38     20.17 o 
   4  -3  17      441.35      454.07     28.13 o 
   5  -3  17       87.21       94.60    107.70 o 
   6  -3  17      114.50      184.84     85.16 o 
  -8  -2  17        3.76       28.97     41.61 o 
  -7  -2  17       13.77       39.96     31.08 o 
  -6  -2  17      357.43      297.34     40.82 o 
  -5  -2  17        4.84       23.50     18.40 o 
  -4  -2  17        6.68       18.31     14.36 o 
  -3  -2  17      119.64      134.72     14.86 o 
  -2  -2  17      510.27      457.94     40.14 o 
  -1  -2  17       19.76       18.49     18.98 o 
   0  -2  17        0.60       14.40     50.67 o 
   1  -2  17      100.31       73.65     25.80 o 
   2  -2  17      188.44      150.02     22.69 o 
   3  -2  17       47.61       35.20     17.07 o 
   4  -2  17      156.33      120.86     29.52 o 
   5  -2  17       66.95      -17.11     31.98 o 
   6  -2  17       49.64       41.35    150.75 o 
  -8  -1  17       38.65       81.28     59.77 o 
  -7  -1  17        8.74       34.22     18.75 o 
  -6  -1  17      207.58      359.83     39.11 o 
  -5  -1  17      301.14      251.10     23.00 o 
  -4  -1  17      437.92      486.40     32.04 o 
  -3  -1  17       98.70       88.50     20.17 o 
  -2  -1  17      726.73      814.49     30.90 o 
  -1  -1  17       29.99       24.53     15.32 o 
   0  -1  17     1527.32     1646.13     80.84 o 
   1  -1  17       24.46      -10.24     15.62 o 
   2  -1  17      587.87      632.45     53.01 o 
   3  -1  17      174.48      164.76     32.34 o 
   4  -1  17      756.47      725.84     49.51 o 
   5  -1  17       44.58       49.42     30.66 o 
   6  -1  17      519.73      525.43     36.45 o 
   7  -1  17        0.62      -35.34     43.80 o 
  -8   0  17       34.07       -7.02     34.62 o 
  -7   0  17        6.10       32.16     42.63 o 
  -6   0  17        9.59      -10.41     19.35 o 
  -5   0  17        0.05      -14.37     20.88 o 
  -4   0  17      350.68      261.88     20.60 o 
  -3   0  17        0.54        1.22     22.08 o 
  -2   0  17       21.40       74.94     18.63 o 
  -1   0  17        2.98       17.41     12.07 o 
   0   0  17      190.86      264.06     21.63 o 
   1   0  17        4.27       -4.59     12.00 o 
   2   0  17      569.38      642.27     25.33 o 
   3   0  17        3.91      -18.07     12.49 o 
   4   0  17      757.79      679.44     77.17 o 
   5   0  17        0.06       12.49     20.64 o 
   6   0  17       76.81       96.24     54.59 o 
   7   0  17        0.01       97.95     29.65 o 
  -8   1  17       41.75       35.84     74.36 o 
  -7   1  17       12.12      -22.15     67.18 o 
  -6   1  17      223.34      229.08     34.17 o 
  -5   1  17      157.26      203.87     21.57 o 
  -4   1  17      351.83      422.41     26.94 o 
  -3   1  17      142.08      121.49     20.28 o 
  -2   1  17      658.54      708.87     43.19 o 
  -1   1  17      108.45      236.64     34.09 o 
   0   1  17     1561.05     1725.71    105.72 o 
   1   1  17       19.73        4.10     13.97 o 
   2   1  17      613.40      672.96     50.88 o 
   3   1  17      152.92      189.74     26.15 o 
   4   1  17      636.26      661.07     35.29 o 
   5   1  17       26.40       -5.56     93.14 o 
   6   1  17      495.12      556.53     74.52 o 
  -8   2  17       16.58        2.83     39.81 o 
  -7   2  17        4.63       84.32     96.53 o 
  -6   2  17      150.47      170.82     44.88 o 
  -5   2  17       30.39       51.27     10.66 o 
  -4   2  17        0.96       37.88     23.31 o 
  -3   2  17      216.32      290.52     51.94 o 
  -2   2  17      334.30      303.70     17.29 o 
  -1   2  17        1.06      -14.55     18.22 o 
   0   2  17       50.71       29.84     21.10 o 
   1   2  17       69.68       39.66     14.77 o 
   2   2  17      225.79      214.43     18.31 o 
   3   2  17      150.69      171.95     22.86 o 
   4   2  17      147.06      215.77     47.46 o 
   5   2  17       43.71        5.10     22.27 o 
   6   2  17       54.87       69.99     20.10 o 
  -7   3  17        9.73       -2.20     29.54 o 
  -6   3  17      139.12      226.67     35.60 o 
  -5   3  17        2.80       14.75     19.33 o 
  -4   3  17      287.13      246.99     10.69 o 
  -3   3  17       97.68       76.35     17.62 o 
  -2   3  17     1240.12     1285.03    105.06 o 
  -1   3  17      143.73       87.00     17.92 o 
   0   3  17      254.99      264.15     32.19 o 
   1   3  17       39.45       39.62     16.42 o 
   2   3  17      627.57      627.40     47.12 o 
   3   3  17       45.43       63.41     30.44 o 
   4   3  17      339.48      444.74     49.51 o 
   5   3  17       81.35       92.22     35.78 o 
   6   3  17       73.22       21.06     28.97 o 
  -7   4  17      184.42      232.61    146.01 o 
  -6   4  17       96.09       86.84     49.22 o 
  -5   4  17        1.08       16.83     65.12 o 
  -4   4  17       16.27       27.67     31.42 o 
  -3   4  17       33.85        6.05     15.57 o 
  -2   4  17        4.79      -20.27     20.99 o 
  -1   4  17      430.63      355.16     33.69 o 
   0   4  17        9.52      -17.90     20.51 o 
   1   4  17      140.54      145.65     25.82 o 
   2   4  17      467.25      409.38     30.30 o 
   3   4  17      151.94      131.78     27.11 o 
   4   4  17       34.80       22.17     24.00 o 
   5   4  17        9.14      -23.30     20.69 o 
   6   4  17      271.89      266.86     23.51 o 
  -7   5  17        9.22       72.30     41.63 o 
  -6   5  17       12.91       58.02     41.47 o 
  -5   5  17       16.58       47.16     35.65 o 
  -4   5  17      821.86      826.65    138.05 o 
  -3   5  17        2.09       91.01     28.07 o 
  -2   5  17      347.60      297.48     16.91 o 
  -1   5  17        5.59       -1.95     23.66 o 
   0   5  17     1627.81     1527.43    115.04 o 
   1   5  17       80.69      112.48     13.30 o 
   2   5  17      363.04      353.33     29.02 o 
   3   5  17       40.13        5.35     19.97 o 
   4   5  17      240.55      217.80     46.66 o 
   5   5  17        6.28      124.08     39.06 o 
  -6   6  17       10.09      -36.20     29.22 o 
  -5   6  17        2.43       -9.02     20.34 o 
  -4   6  17        1.25      111.94     57.67 o 
  -3   6  17       13.56       -1.25     23.60 o 
  -2   6  17       64.67      157.33    171.13 o 
  -1   6  17       32.99      -10.83     30.68 o 
   0   6  17        3.89       -4.42     41.90 o 
   1   6  17       24.27       17.67     24.27 o 
   2   6  17        5.15       50.74     14.78 o 
   3   6  17      266.63      247.26     74.61 o 
   4   6  17      318.84      351.96     41.08 o 
   5   6  17       20.69      -44.18     93.28 o 
  -5   7  17       14.45      -34.12     42.38 o 
  -4   7  17        2.70        1.65     34.56 o 
  -3   7  17      126.06      163.87     21.76 o 
  -2   7  17      547.17      541.41     32.64 o 
  -1   7  17       84.35      115.14     69.87 o 
   0   7  17      263.38      241.73     35.87 o 
   1   7  17        6.76       56.35     45.96 o 
   2   7  17      332.05      559.58    242.98 o 
   3   7  17      145.41      206.41     65.97 o 
   4   7  17       91.12       75.47     33.72 o 
  -5   8  17       42.28      -42.86     28.57 o 
  -4   8  17        1.13       -4.06     47.99 o 
  -3   8  17        1.18      -30.43     20.29 o 
  -2   8  17       26.80      -39.13     26.09 o 
  -1   8  17       43.40       12.54     19.16 o 
   0   8  17        2.69       -9.10     24.50 o 
   1   8  17      190.80      180.95     80.65 o 
   2   8  17      129.83       76.37     30.92 o 
   3   8  17       17.58      -27.13     92.94 o 
  -3   9  17        7.59      117.30     85.87 o 
  -2   9  17       49.09       -8.33     38.65 o 
  -1   9  17       26.20      -21.32     33.54 o 
   0   9  17      265.40      278.08     42.24 o 
   1   9  17       24.00       28.52     31.50 o 
   2   9  17      235.03       83.26     44.27 o 
  -2 -10  18       10.44       29.95     27.77 o 
  -1 -10  18      112.66      169.21     70.33 o 
   0 -10  18       39.64      193.94     72.32 o 
  -4  -9  18      269.00      264.79     33.69 o 
  -3  -9  18        2.09       27.93     20.29 o 
  -2  -9  18       36.14        3.48     17.99 o 
  -1  -9  18       18.90       31.32     72.62 o 
   0  -9  18      305.25      398.21     80.49 o 
   1  -9  18        7.47       23.20     30.25 o 
   2  -9  18      226.41      269.59     36.84 o 
  -5  -8  18       91.27       28.16     38.52 o 
  -4  -8  18        4.06       10.68     20.51 o 
  -3  -8  18        3.15       57.32     20.19 o 
  -2  -8  18       47.13       40.54     26.65 o 
  -1  -8  18       93.60      149.76     19.74 o 
   0  -8  18       10.02      -20.38     62.51 o 
   1  -8  18      266.92      267.52     36.78 o 
   2  -8  18      110.38       48.07     27.81 o 
   3  -8  18       11.59       29.37     25.54 o 
  -5  -7  18       22.75       76.61     26.56 o 
  -4  -7  18        2.17       24.03     23.47 o 
  -3  -7  18      116.63      186.71     21.42 o 
  -2  -7  18      381.25      402.55     31.36 o 
  -1  -7  18      103.54      132.30     44.98 o 
   0  -7  18      193.18      135.47     41.24 o 
   1  -7  18        0.63       38.03     32.55 o 
   2  -7  18      329.53      358.05     46.25 o 
   3  -7  18      111.99      170.52     84.75 o 
   4  -7  18      111.06      111.89    126.35 o 
  -6  -6  18        2.87       91.25     32.22 o 
  -5  -6  18       10.73        5.74     25.47 o 
  -4  -6  18       17.82       33.77     23.93 o 
  -3  -6  18       38.06       82.29     49.76 o 
  -2  -6  18       47.30      -32.78     21.85 o 
  -1  -6  18       21.54       15.32     17.87 o 
   0  -6  18        1.90       62.74     16.58 o 
   1  -6  18       17.54       47.60     22.24 o 
   2  -6  18        3.43       37.22     24.33 o 
   3  -6  18      325.97      377.10     51.97 o 
   4  -6  18      305.94      340.77     76.83 o 
   5  -6  18        6.92      152.94    166.22 o 
  -6  -5  18       13.11      -66.43     58.08 o 
  -5  -5  18       27.27       -5.11     27.23 o 
  -4  -5  18      633.14      620.81     68.97 o 
  -3  -5  18       11.14       19.36     23.12 o 
  -2  -5  18      286.19      278.36     28.57 o 
  -1  -5  18       45.99       -0.95     30.45 o 
   0  -5  18     1176.58     1249.44    115.31 o 
   1  -5  18       71.18       76.71     48.50 o 
   2  -5  18      158.15      173.79     18.94 o 
   3  -5  18       81.18       44.70     22.51 o 
   4  -5  18      156.36      142.39     27.39 o 
   5  -5  18        0.59      -10.42     47.93 o 
  -7  -4  18       14.05       95.99     47.76 o 
  -6  -4  18       25.68       43.70     22.88 o 
  -5  -4  18       11.13       44.27     18.66 o 
  -4  -4  18       11.85      -14.05     12.73 o 
  -3  -4  18       41.49       56.78     17.05 o 
  -2  -4  18        8.13      -26.19     17.46 o 
  -1  -4  18      239.21      258.95     34.36 o 
   0  -4  18        3.74       65.03     22.02 o 
   1  -4  18      348.78      314.41     43.98 o 
   2  -4  18      523.89      625.55    108.02 o 
   3  -4  18       70.54       36.31     18.93 o 
   4  -4  18      163.61      298.02    110.20 o 
   5  -4  18       15.09       81.37     51.38 o 
   6  -4  18      325.26      353.29     31.61 o 
  -7  -3  18       12.41       -6.92     26.91 o 
  -6  -3  18       33.57       71.73     14.67 o 
  -5  -3  18        0.34      -24.82     16.55 o 
  -4  -3  18      151.50      157.45     30.81 o 
  -3  -3  18        9.75       49.95     22.96 o 
  -2  -3  18      747.89      794.90     34.92 o 
  -1  -3  18      475.64      438.49     33.30 o 
   0  -3  18        9.49      -31.16     27.81 o 
   1  -3  18       57.09       58.45     36.77 o 
   2  -3  18      556.54      443.89     53.10 o 
   3  -3  18       94.30       44.05     18.61 o 
   4  -3  18      339.66      475.62     80.31 o 
   5  -3  18       45.61       34.93     24.35 o 
   6  -3  18       12.32      -59.72     51.82 o 
  -7  -2  18       38.98       -5.05     23.30 o 
  -6  -2  18        9.21       15.92     24.93 o 
  -5  -2  18        6.40       11.28     25.05 o 
  -4  -2  18      256.12      358.14     82.08 o 
  -3  -2  18      109.64       57.62     18.88 o 
  -2  -2  18       21.86       32.91     45.15 o 
  -1  -2  18       74.30       61.13     18.79 o 
   0  -2  18      223.72      295.30     26.59 o 
   1  -2  18      186.02      270.93     47.60 o 
   2  -2  18      210.71      213.84     40.91 o 
   3  -2  18      238.00      176.86     28.01 o 
   4  -2  18       82.18       93.72     25.88 o 
   5  -2  18        3.26      -41.90     49.35 o 
   6  -2  18      163.61      171.69     38.19 o 
  -7  -1  18        7.85      -38.63     25.75 o 
  -6  -1  18       85.85      114.90     24.30 o 
  -5  -1  18       48.83      121.81     37.80 o 
  -4  -1  18       66.06       43.11     13.36 o 
  -3  -1  18      134.14      157.50     24.76 o 
  -2  -1  18       69.08       43.95     30.46 o 
  -1  -1  18        5.04       25.99     15.17 o 
   0  -1  18      851.28      900.49     63.49 o 
   1  -1  18        0.15      -21.22     14.15 o 
   2  -1  18      329.01      272.85     39.98 o 
   3  -1  18        5.77       -6.77     24.78 o 
   4  -1  18      157.75       98.35     30.76 o 
   5  -1  18       34.15       49.56     25.01 o 
   6  -1  18      130.04      167.56     41.02 o 
  -7   0  18        0.43       42.47     80.62 o 
  -6   0  18       62.66       83.90     30.78 o 
  -5   0  18        0.10       82.58     43.73 o 
  -4   0  18       40.14       10.44     17.82 o 
  -3   0  18        2.99       -8.18     14.92 o 
  -2   0  18     2284.80     2242.47    112.28 o 
  -1   0  18       12.19       13.54     23.58 o 
   0   0  18      587.33      769.42     36.70 o 
   1   0  18        6.23       21.36     26.21 o 
   2   0  18       21.83       -6.50     13.11 o 
   3   0  18        3.90       22.01     50.03 o 
   4   0  18      520.99      569.89     56.39 o 
   5   0  18        0.01       86.18     58.49 o 
   6   0  18      227.53      150.56     43.46 o 
  -7   1  18        2.52      -62.95     44.74 o 
  -6   1  18       69.76      101.59     15.20 o 
  -5   1  18       32.44       30.37     20.24 o 
  -4   1  18       39.43       27.25     13.74 o 
  -3   1  18      116.11       84.17     25.14 o 
  -2   1  18       51.80       81.42     16.73 o 
  -1   1  18       42.92       56.33     18.87 o 
   0   1  18      967.83      970.97     81.33 o 
   1   1  18        4.29       20.79     14.87 o 
   2   1  18      326.14      387.26     49.83 o 
   3   1  18        3.88       33.90     23.52 o 
   4   1  18       94.76      179.14     41.76 o 
   5   1  18       13.11       89.35     38.99 o 
   6   1  18      108.30      114.10     34.35 o 
  -7   2  18       54.23       55.67     34.12 o 
  -6   2  18       19.23       28.27     19.81 o 
  -5   2  18       28.41       82.21     23.13 o 
  -4   2  18      526.03      513.69     60.28 o 
  -3   2  18       67.06       21.17     17.23 o 
  -2   2  18      250.49      255.40     13.80 o 
  -1   2  18       73.74      108.83     31.66 o 
   0   2  18      453.78      421.10     40.19 o 
   1   2  18      198.06      187.48     21.45 o 
   2   2  18      215.71      234.10     17.38 o 
   3   2  18       58.23      150.65     53.22 o 
   4   2  18       62.96       75.14     29.85 o 
   5   2  18        0.12      -32.99     27.95 o 
   6   2  18      162.11      131.46     40.59 o 
  -7   3  18        0.13      -13.63     48.55 o 
  -6   3  18        8.06       -7.97     18.85 o 
  -5   3  18        0.26       18.77     46.83 o 
  -4   3  18       82.15       55.06     29.82 o 
  -3   3  18      105.92       90.04     28.73 o 
  -2   3  18      576.12      521.05     41.73 o 
  -1   3  18      381.53      366.16     28.50 o 
   0   3  18       15.32       39.12     16.77 o 
   1   3  18       71.18       67.48     15.61 o 
   2   3  18      482.14      476.05     38.74 o 
   3   3  18      142.23      147.72     25.77 o 
   4   3  18      378.64      417.88     39.84 o 
   5   3  18       47.65       36.11     21.64 o 
   6   3  18        7.28      -29.85     23.79 o 
  -7   4  18        5.30       23.31     41.50 o 
  -6   4  18       13.88       -1.40     18.60 o 
  -5   4  18       19.19        3.95     30.06 o 
  -4   4  18       15.76        9.12     17.63 o 
  -3   4  18        3.35      -25.67     17.11 o 
  -2   4  18       24.27       24.75     23.00 o 
  -1   4  18        5.04      -15.58     30.49 o 
   0   4  18      245.37      248.54     32.37 o 
   1   4  18      314.10      342.14     45.69 o 
   2   4  18      443.81      426.55     32.54 o 
   3   4  18        1.23       30.30     21.23 o 
   4   4  18      252.11      329.79     32.96 o 
   5   4  18        0.48       63.63     38.75 o 
  -6   5  18       36.72      -73.82     49.21 o 
  -5   5  18       74.24       75.48     24.52 o 
  -4   5  18      330.99      330.02     36.47 o 
  -3   5  18       14.61      -13.62     18.96 o 
  -2   5  18      107.11       90.68     63.35 o 
  -1   5  18       18.38      -31.90     21.27 o 
   0   5  18      299.67      264.66     13.01 o 
   1   5  18      372.94      308.12     37.60 o 
   2   5  18       21.19       38.33     26.96 o 
   3   5  18       70.41       84.85     30.07 o 
   4   5  18       18.01       19.82     35.93 o 
   5   5  18        2.11       46.98     28.91 o 
  -6   6  18       44.78      158.45     55.54 o 
  -5   6  18        0.18      -19.87     56.20 o 
  -4   6  18       71.14      113.13     37.15 o 
  -3   6  18       14.33       52.34     28.43 o 
  -2   6  18      146.66      130.31     26.42 o 
  -1   6  18       17.06       14.84     21.64 o 
   0   6  18      173.99      261.62     49.84 o 
   1   6  18       49.21       29.15     29.51 o 
   2   6  18       78.27        8.68     28.02 o 
   3   6  18      212.47      246.36    102.69 o 
   4   6  18      376.06      348.90    100.22 o 
  -5   7  18       17.04      -16.17     52.02 o 
  -4   7  18        1.46       52.97     53.96 o 
  -3   7  18        0.94      -44.68     34.27 o 
  -2   7  18      353.42      342.23     78.29 o 
  -1   7  18       14.67       25.66     22.70 o 
   0   7  18       14.45      -28.17     29.66 o 
   1   7  18       26.74       -4.26     23.12 o 
   2   7  18        8.85       13.42     41.53 o 
   3   7  18      174.01      260.75     71.42 o 
  -4   8  18       18.12      101.64     30.10 o 
  -3   8  18        0.55       43.69     60.81 o 
  -2   8  18       20.70       91.55     25.54 o 
  -1   8  18        0.17       25.93     47.25 o 
   0   8  18       39.33      112.12     34.55 o 
   2   8  18      273.72      588.11     63.22 o 
  -2   9  18        4.40       30.02     33.80 o 
  -1   9  18       82.11       32.35     75.98 o 
   0   9  18       33.03      -11.56     69.42 o 
  -2  -9  19        1.01      -13.28     41.16 o 
  -1  -9  19       78.33       17.15     60.77 o 
   0  -9  19       86.56       34.84     34.69 o 
   1  -9  19        4.31       28.66     26.64 o 
  -4  -8  19       13.50       -8.75     50.13 o 
  -3  -8  19        2.65       21.52     34.86 o 
  -2  -8  19       15.22      112.73     25.90 o 
  -1  -8  19        8.53       93.30     83.84 o 
   0  -8  19       35.20       57.89     38.58 o 
   1  -8  19       68.34      151.57     25.49 o 
   2  -8  19      238.63      239.11     36.80 o 
   3  -8  19      149.20      165.98    120.36 o 
  -5  -7  19       15.81       72.59     28.74 o 
  -4  -7  19        3.13      -23.00     27.86 o 
  -3  -7  19        0.46      -12.60     26.61 o 
  -2  -7  19      322.85      370.50     40.15 o 
  -1  -7  19        6.25       73.84     60.89 o 
   0  -7  19        3.42      -22.72     35.00 o 
   1  -7  19       41.79      169.72    107.81 o 
   2  -7  19       19.91       77.26     22.53 o 
   3  -7  19      160.00      221.08     65.89 o 
   4  -7  19       42.80      223.57     82.74 o 
  -5  -6  19        1.91      -32.30     26.54 o 
  -4  -6  19       90.70      112.89     42.72 o 
  -3  -6  19       66.69       39.12     43.66 o 
  -2  -6  19      218.18      269.38     78.28 o 
  -1  -6  19       30.37       97.77     52.19 o 
   0  -6  19      232.32      335.78     78.29 o 
   1  -6  19       38.54       41.75     21.08 o 
   2  -6  19      185.29      236.71     40.20 o 
   3  -6  19      185.30      142.87     56.68 o 
   4  -6  19      367.14      446.11     53.88 o 
  -6  -5  19       53.66       38.40     46.64 o 
  -5  -5  19       67.79       79.04     16.13 o 
  -4  -5  19      164.17      219.50     50.87 o 
  -3  -5  19        7.29      -16.02     40.13 o 
  -2  -5  19        6.57       96.13     35.26 o 
  -1  -5  19       30.69       -7.34     21.24 o 
   0  -5  19      123.88      230.38     58.70 o 
   1  -5  19      453.44      411.89    105.38 o 
   2  -5  19        1.20        7.69     39.11 o 
   3  -5  19       16.57      -31.62     42.12 o 
   4  -5  19        0.93      -29.88     42.94 o 
   5  -5  19        0.75       58.28     56.52 o 
  -6  -4  19       52.27      144.63     33.59 o 
  -5  -4  19       79.32       31.14     29.38 o 
  -4  -4  19       45.71       61.84     28.22 o 
  -3  -4  19       13.69      -18.04     16.84 o 
  -2  -4  19      154.40      189.18     40.05 o 
  -1  -4  19      107.38      147.41     78.05 o 
   0  -4  19      410.12      413.59     29.22 o 
   1  -4  19      164.49      122.68     34.75 o 
   2  -4  19      487.20      567.98     58.48 o 
   3  -4  19       70.99      108.52     48.39 o 
   4  -4  19      297.25      375.18     27.82 o 
   5  -4  19        8.51       -0.48     94.40 o 
  -7  -3  19       44.46      -20.89     26.29 o 
  -6  -3  19        0.96       80.70     37.22 o 
  -5  -3  19        4.18       18.08     26.69 o 
  -4  -3  19       23.11       -9.85     19.59 o 
  -3  -3  19       64.57      174.77     20.43 o 
  -2  -3  19      264.53      299.40     52.76 o 
  -1  -3  19      328.40      341.82     34.00 o 
   0  -3  19        7.41       -3.31     20.52 o 
   1  -3  19        2.09       -9.28     19.13 o 
   2  -3  19      167.35      217.62     31.82 o 
   3  -3  19       28.84       -3.86     70.26 o 
   4  -3  19      173.55      172.38     22.11 o 
   5  -3  19       20.56       30.61     26.06 o 
  -7  -2  19       79.64      100.25     61.94 o 
  -6  -2  19       16.37       13.46     28.23 o 
  -5  -2  19        2.65       41.14     31.30 o 
  -4  -2  19      892.04      871.95     51.49 o 
  -3  -2  19       22.95       21.20     20.14 o 
  -2  -2  19      357.37      482.17     53.95 o 
  -1  -2  19      576.93      585.83     24.53 o 
   0  -2  19      566.65      636.28     28.66 o 
   1  -2  19        1.37        0.24     16.51 o 
   2  -2  19      980.24     1039.05    105.56 o 
   3  -2  19        1.53       44.20     28.30 o 
   4  -2  19      110.63       73.06     24.45 o 
   5  -2  19        9.28       33.13    114.40 o 
  -7  -1  19       27.74       67.95     62.36 o 
  -6  -1  19        9.46      -13.69     34.35 o 
  -5  -1  19        0.00       24.30     30.24 o 
  -4  -1  19       36.08       45.46     23.56 o 
  -3  -1  19      134.34      121.21     23.66 o 
  -2  -1  19       31.97       93.01     24.48 o 
  -1  -1  19      101.65       79.35     20.93 o 
   0  -1  19      659.84      713.83     54.56 o 
   1  -1  19       18.19      -15.94     13.48 o 
   2  -1  19      179.96      201.92     32.75 o 
   3  -1  19        0.08       -7.33     26.21 o 
   4  -1  19        3.95        6.65     43.41 o 
   5  -1  19        5.80       16.59     28.31 o 
   6  -1  19        2.57       55.24     70.06 o 
  -7   0  19        0.66       24.24     32.29 o 
  -6   0  19      154.56      289.64     67.91 o 
  -5   0  19        2.16       83.74     89.83 o 
  -4   0  19       17.21        2.21     15.56 o 
  -3   0  19       14.07       40.62     29.27 o 
  -2   0  19      651.11      636.54     51.34 o 
  -1   0  19        1.82      -18.71     12.47 o 
   0   0  19      434.18      551.92     29.16 o 
   1   0  19        0.13       -2.19     13.13 o 
   2   0  19       47.80      106.33     36.28 o 
   3   0  19        0.12      -21.25     15.24 o 
   4   0  19      517.07      558.12     47.62 o 
   5   0  19        0.00       -3.20     57.00 o 
   6   0  19      116.80       83.40     50.63 o 
  -7   1  19       29.05      -30.87     34.45 o 
  -6   1  19       11.57       30.25     23.19 o 
  -5   1  19        0.40       71.15     60.60 o 
  -4   1  19       30.57      -14.10     19.35 o 
  -3   1  19       86.63       82.50     28.78 o 
  -2   1  19       14.98       25.35     14.60 o 
  -1   1  19       89.93      100.60     11.32 o 
   0   1  19      507.85      537.44     47.31 o 
   1   1  19       53.00      108.21     41.99 o 
   2   1  19       96.70      131.60     44.85 o 
   3   1  19        0.21      -49.50     38.21 o 
   4   1  19       11.17      136.73    132.74 o 
   5   1  19        4.48       14.80     41.12 o 
  -7   2  19       19.82       12.45     32.05 o 
  -6   2  19        7.10      -15.46     30.45 o 
  -5   2  19       29.96       -1.71     14.79 o 
  -4   2  19      745.65      782.97     86.83 o 
  -3   2  19        0.30        3.29     38.31 o 
  -2   2  19      324.27      418.73     33.32 o 
  -1   2  19      363.72      356.09     36.93 o 
   0   2  19      340.98      383.41     76.56 o 
   1   2  19       89.06      191.49     42.46 o 
   2   2  19     1093.83     1153.95     77.72 o 
   3   2  19        6.79       44.13     27.19 o 
   4   2  19      128.92      165.87     28.98 o 
   5   2  19       29.03       88.90     29.69 o 
  -6   3  19        4.61       57.75     19.48 o 
  -5   3  19        5.02       -6.33     22.52 o 
  -4   3  19       23.02       -1.55     15.11 o 
  -3   3  19        5.47      -13.76     28.83 o 
  -2   3  19      287.22      339.90     82.93 o 
  -1   3  19      189.81      174.16     27.84 o 
   0   3  19        4.46      -10.30     29.22 o 
   1   3  19       46.26       29.42     20.35 o 
   2   3  19      121.96      147.52     19.23 o 
   3   3  19        0.31       31.55     17.88 o 
   4   3  19       46.08       12.46     78.07 o 
   5   3  19        8.96        0.45     49.35 o 
  -6   4  19      158.18      218.26     52.79 o 
  -5   4  19       20.40       15.80     49.73 o 
  -4   4  19       89.64       30.78     27.21 o 
  -3   4  19        1.45       50.42     33.24 o 
  -2   4  19      319.19      294.43     47.78 o 
  -1   4  19       23.63       -9.16     10.80 o 
   0   4  19      366.36      356.02     47.26 o 
   1   4  19       10.32       23.69     20.02 o 
   2   4  19      351.06      327.91     35.00 o 
   3   4  19      114.43       30.03     23.03 o 
   4   4  19      227.10      270.78     29.74 o 
   5   4  19        6.16        8.24     45.12 o 
  -5   5  19       74.68      115.07     70.58 o 
  -4   5  19       89.29      110.13     44.11 o 
  -3   5  19       12.83       36.20     45.73 o 
  -2   5  19      233.97      213.82     25.37 o 
  -1   5  19       12.64        1.26     19.54 o 
   0   5  19       17.09        5.36     15.21 o 
   1   5  19       62.81       65.52     22.09 o 
   2   5  19       11.83       53.91     52.50 o 
   3   5  19        1.03      -31.35     20.90 o 
   4   5  19       39.03       38.57     63.56 o 
  -5   6  19       12.84       49.34     72.26 o 
  -4   6  19       85.49       99.71     66.17 o 
  -3   6  19      138.42      144.96     41.41 o 
  -2   6  19      487.62      543.61     27.50 o 
  -1   6  19       17.17      106.17     39.59 o 
   0   6  19      305.84      249.93     28.80 o 
   1   6  19      116.72      184.12     34.44 o 
   2   6  19      314.38      249.43     21.60 o 
   3   6  19        3.59       58.78     52.26 o 
  -4   7  19        4.14       18.23     40.61 o 
  -3   7  19       15.10       65.32     28.33 o 
  -2   7  19       58.31       31.39     26.94 o 
  -1   7  19        3.32       42.03     49.11 o 
   0   7  19       10.83       20.12     42.71 o 
   1   7  19       17.96       49.96     41.50 o 
   2   7  19       16.45       49.91     39.02 o 
   3   7  19       31.56       61.85     81.13 o 
  -2   8  19      183.51      297.10     59.30 o 
  -1   8  19        5.37      129.38     39.72 o 
   0   8  19      139.33      339.21    110.03 o 
   1   8  19        6.50      -15.69     33.65 o 
  -3  -8  20       15.72       31.79     23.83 o 
  -2  -8  20      137.38      183.11     39.33 o 
  -1  -8  20        0.08       89.19     26.75 o 
   0  -8  20       98.30      123.34     61.32 o 
   1  -8  20       10.17       53.72     58.77 o 
  -4  -7  20        1.66       58.77     30.64 o 
  -3  -7  20       19.99       21.55     19.99 o 
  -2  -7  20       55.15       11.50     21.23 o 
  -1  -7  20        2.07       21.85     24.02 o 
   0  -7  20       20.41       86.29     59.18 o 
   1  -7  20       42.07       68.19     35.89 o 
   2  -7  20       20.54       97.86     51.72 o 
   3  -7  20       28.38       46.45     34.80 o 
  -5  -6  20        2.65       24.96     76.86 o 
  -4  -6  20       65.60       67.20     58.31 o 
  -3  -6  20      250.08      236.91     92.47 o 
  -2  -6  20      365.08      404.13     44.24 o 
  -1  -6  20       15.61      119.08     28.09 o 
   0  -6  20      275.31      335.44     62.27 o 
   1  -6  20       96.98       95.25     54.46 o 
   2  -6  20      328.81      378.51     40.99 o 
   3  -6  20        6.98        8.85     29.40 o 
  -5  -5  20       97.40       72.38     49.35 o 
  -4  -5  20       52.43       72.53     22.51 o 
  -3  -5  20       48.22      128.57     41.55 o 
  -2  -5  20      325.55      356.77     49.90 o 
  -1  -5  20       99.87      179.64     97.07 o 
   0  -5  20        7.81       16.69     49.01 o 
   1  -5  20       29.51       66.02     21.13 o 
   2  -5  20       18.43       -9.34     44.41 o 
   3  -5  20        3.14       -4.18     31.47 o 
   4  -5  20       46.32       38.19     37.40 o 
  -6  -4  20      232.77      366.60     46.49 o 
  -5  -4  20       70.81       76.20     23.51 o 
  -4  -4  20       73.84      101.52     30.69 o 
  -3  -4  20        0.21       21.41     45.55 o 
  -2  -4  20      330.71      411.99     69.58 o 
  -1  -4  20        0.16       54.76     41.09 o 
   0  -4  20      487.53      588.74    122.76 o 
   1  -4  20        9.30       38.11     50.26 o 
   2  -4  20       78.20       40.90     64.46 o 
   3  -4  20       57.81       16.87     21.87 o 
   4  -4  20      303.04      307.81     59.80 o 
  -6  -3  20       14.01      139.67     33.57 o 
  -5  -3  20        1.14      -42.77     28.83 o 
  -4  -3  20        0.65       11.77     23.86 o 
  -3  -3  20        1.08      -34.09     22.72 o 
  -2  -3  20      120.00      136.99     36.85 o 
  -1  -3  20      144.66      159.78     30.41 o 
   0  -3  20       42.79       87.65     21.28 o 
   1  -3  20      249.30      194.53     27.62 o 
   2  -3  20       21.44      109.27     27.65 o 
   3  -3  20        6.88      -11.21     40.76 o 
   4  -3  20        4.65       18.24     21.50 o 
   5  -3  20        9.10      -64.98     43.32 o 
  -6  -2  20       12.21      -37.43     31.46 o 
  -5  -2  20        9.49       66.88     32.88 o 
  -4  -2  20      315.97      360.27     50.67 o 
  -3  -2  20        6.06       47.88     19.55 o 
  -2  -2  20      236.68      265.01     56.49 o 
  -1  -2  20        0.13       55.91     40.48 o 
   0  -2  20      169.71      212.44    142.05 o 
   1  -2  20      124.42       96.38     17.48 o 
   2  -2  20     1185.60     1302.63    131.91 o 
   3  -2  20        2.38       25.69     26.73 o 
   4  -2  20       58.05       56.98     51.32 o 
   5  -2  20        7.68      135.74     37.39 o 
  -6  -1  20       13.35       32.20     40.51 o 
  -5  -1  20        9.41      106.91     37.37 o 
  -4  -1  20       22.52      -14.59     18.69 o 
  -3  -1  20      158.00      166.63     29.63 o 
  -2  -1  20        0.44       15.43     23.93 o 
  -1  -1  20       24.74      108.58     28.36 o 
   0  -1  20       67.13      130.05    121.81 o 
   1  -1  20      119.52      194.02     55.47 o 
   2  -1  20       38.75       49.76     21.45 o 
   3  -1  20       13.52      -43.72     29.15 o 
   4  -1  20       65.79      -40.91     27.27 o 
   5  -1  20        3.94       13.50     33.05 o 
  -6   0  20      300.94      301.61     95.89 o 
  -5   0  20        2.60       16.44     45.22 o 
  -4   0  20       13.53       87.06     30.82 o 
  -3   0  20        0.18      -11.32     24.93 o 
  -2   0  20      140.53       96.18     30.22 o 
  -1   0  20        1.65       -1.90     18.08 o 
   0   0  20      923.04     1057.05    147.14 o 
   1   0  20        0.06       -5.04     19.07 o 
   2   0  20      154.95      217.86     43.86 o 
   3   0  20        1.09        9.16     24.44 o 
   4   0  20      418.04      355.14     30.48 o 
   5   0  20        0.02       18.69     84.04 o 
  -6   1  20       18.05       63.63     73.63 o 
  -5   1  20        0.38        0.67     18.96 o 
  -4   1  20       29.76       26.15     27.82 o 
  -3   1  20       98.76       10.62     40.80 o 
  -2   1  20        3.97       29.22     13.63 o 
  -1   1  20       40.36       43.43     63.38 o 
   0   1  20       98.20      131.00     38.54 o 
   1   1  20       35.99       26.90     17.80 o 
   2   1  20       85.53      104.80     35.98 o 
   3   1  20        4.62       25.90     32.47 o 
   4   1  20       73.55      155.44    128.07 o 
   5   1  20        6.52       -0.30     27.47 o 
  -6   2  20        5.65       29.74     36.57 o 
  -5   2  20       21.59      -37.28     26.08 o 
  -4   2  20      253.40      239.82     37.90 o 
  -3   2  20        0.49        2.61     31.84 o 
  -2   2  20      201.91      277.18     47.42 o 
  -1   2  20       79.72      150.35     34.76 o 
   0   2  20      179.77      244.35     68.04 o 
   1   2  20       78.20      108.99     23.36 o 
   2   2  20     1220.06     1524.32     67.84 o 
   3   2  20        0.80       -7.03     21.39 o 
   4   2  20       48.67       19.38     21.11 o 
   5   2  20        5.52       32.27     22.96 o 
  -6   3  20       12.52        9.28     45.63 o 
  -5   3  20        0.21       -5.61     20.67 o 
  -4   3  20       10.91       16.45     23.95 o 
  -3   3  20       16.76       96.81     27.02 o 
  -2   3  20       38.08      -15.15     19.05 o 
  -1   3  20       30.95      -17.03     35.34 o 
   0   3  20       83.36      112.60     25.58 o 
   1   3  20      165.59      185.18     26.85 o 
   2   3  20      249.87      252.14     15.45 o 
   3   3  20       11.61      -18.63     33.36 o 
   4   3  20       32.15       33.55     26.35 o 
  -5   4  20       36.03      -24.28     23.87 o 
  -4   4  20       78.87       57.87     23.14 o 
  -3   4  20       24.94        6.11     23.87 o 
  -2   4  20      183.86      157.60     44.14 o 
  -1   4  20      122.77      126.19     31.88 o 
   0   4  20      568.63      660.40     58.39 o 
   1   4  20       40.56       -0.84     19.59 o 
   2   4  20       30.97        5.07     18.64 o 
   3   4  20       51.26       96.71     69.93 o 
   4   4  20      424.32      577.34     42.64 o 
  -5   5  20       36.33      -42.89     29.21 o 
  -4   5  20       23.04      -34.39     32.97 o 
  -3   5  20       32.98      -10.55     29.86 o 
  -2   5  20      120.22      146.56     34.88 o 
  -1   5  20        7.47        4.19     25.12 o 
   0   5  20        1.21       42.02     20.85 o 
   1   5  20        1.07      -14.43     19.22 o 
   2   5  20       52.59       56.92     33.58 o 
   3   5  20        8.44       18.31     50.01 o 
  -4   6  20       25.44      -40.80     31.74 o 
  -3   6  20        0.20       10.71     28.61 o 
  -2   6  20       38.39       -6.21     34.09 o 
  -1   6  20        0.89      -55.85     40.34 o 
   0   6  20      204.41      249.06     70.01 o 
   1   6  20      117.64      -26.47     58.89 o 
   2   6  20      278.75      271.76     76.83 o 
   3   6  20        5.84       34.93     47.72 o 
  -3   7  20       75.43       31.01     62.64 o 
  -2   7  20        0.95      -20.13     20.73 o 
  -1   7  20        2.33       -8.70     26.00 o 
   0   7  20       44.48       38.14     40.42 o 
   1   7  20       21.06       25.84     92.87 o 
  -3  -7  21      125.89      159.46     26.41 o 
  -2  -7  21        2.70       42.55     28.30 o 
  -1  -7  21        7.56       -4.70     25.31 o 
   0  -7  21       71.15      185.12    104.85 o 
   1  -7  21       39.30      101.87     95.14 o 
  -4  -6  21       46.49      115.64     34.25 o 
  -3  -6  21        4.04       66.84     32.99 o 
  -2  -6  21       13.78       49.74     96.97 o 
  -1  -6  21        0.14       82.27     32.19 o 
   0  -6  21      145.31      119.96     27.09 o 
   1  -6  21       39.59       53.28     61.76 o 
   2  -6  21      228.71      166.93     33.94 o 
  -5  -5  21       27.32      154.32     44.16 o 
  -4  -5  21       20.79      -24.57     42.10 o 
  -3  -5  21       53.38      -41.02     27.35 o 
  -2  -5  21       81.09       32.01     32.63 o 
  -1  -5  21        5.65       52.32     32.69 o 
   0  -5  21        2.01       68.43     35.56 o 
   1  -5  21        9.55      -22.34     43.26 o 
   2  -5  21       48.45       74.32    144.96 o 
   3  -5  21       30.65       -5.26     48.01 o 
  -5  -4  21       61.68      107.90     48.47 o 
  -4  -4  21       39.51      189.62     91.35 o 
  -3  -4  21       36.68      110.72     58.66 o 
  -2  -4  21      205.23      327.42     71.14 o 
  -1  -4  21       17.44       82.13     30.56 o 
   0  -4  21      321.58      474.11     59.30 o 
   1  -4  21       74.69      175.59     48.54 o 
   2  -4  21       16.78       92.88     31.27 o 
   3  -4  21       40.94      -38.05     25.37 o 
   4  -4  21      509.38      478.76     88.88 o 
  -5  -3  21        1.24      -51.35     34.23 o 
  -4  -3  21       26.35       -8.37     34.09 o 
  -3  -3  21        3.32       58.02     74.29 o 
  -2  -3  21        1.65       62.34     31.42 o 
  -1  -3  21       53.36      104.06     32.56 o 
   0  -3  21       77.35      123.61     42.78 o 
   1  -3  21       26.33       33.19     72.06 o 
   2  -3  21      337.32      501.38     61.33 o 
   3  -3  21        3.58      -38.88     27.41 o 
   4  -3  21      103.42       28.08     56.98 o 
  -6  -2  21        2.58      101.36     50.57 o 
  -5  -2  21        2.04      -34.19     54.90 o 
  -4  -2  21      269.76      291.16     80.49 o 
  -3  -2  21        0.05        7.48     36.35 o 
  -2  -2  21      213.46      272.18     34.00 o 
  -1  -2  21       35.34       67.46     34.22 o 
   0  -2  21       38.34        6.67     34.66 o 
   1  -2  21       34.11        6.29     17.04 o 
   2  -2  21      482.39      544.61     86.10 o 
   3  -2  21       64.13       69.25     57.69 o 
   4  -2  21       16.38      -10.28     29.40 o 
  -6  -1  21        0.84       59.10     43.91 o 
  -5  -1  21        1.36       22.26     35.01 o 
  -4  -1  21        0.29      -15.10     28.22 o 
  -3  -1  21       34.47       42.82     29.31 o 
  -2  -1  21      118.55      130.71     30.39 o 
  -1  -1  21       12.62       33.30     45.42 o 
   0  -1  21      232.34      413.04     53.61 o 
   1  -1  21      176.55      154.33     23.72 o 
   2  -1  21      179.58      255.48     43.78 o 
   3  -1  21        2.65      -72.16     51.58 o 
   4  -1  21       91.73       45.67     24.66 o 
  -6   0  21      230.41      199.60     35.50 o 
  -5   0  21        1.04       73.97     57.31 o 
  -4   0  21      123.28      -17.74     36.08 o 
  -3   0  21        5.19      -45.96     40.41 o 
  -2   0  21      462.93      570.60     38.44 o 
  -1   0  21        2.76      -24.65     33.17 o 
   0   0  21     1095.94     1378.19     53.10 o 
   1   0  21        4.49       79.68     64.38 o 
   2   0  21      149.62      115.03     56.79 o 
   3   0  21        5.77      -41.58     27.72 o 
   4   0  21      296.92      549.47    155.42 o 
  -6   1  21        1.19       81.26     29.33 o 
  -5   1  21        3.32      -19.09     39.13 o 
  -4   1  21        1.42        0.84     51.28 o 
  -3   1  21        7.66        3.47     47.76 o 
  -2   1  21       99.23       94.38     35.80 o 
  -1   1  21       89.39      124.61     69.75 o 
   0   1  21      144.76      139.24     25.34 o 
   1   1  21      122.31      130.18     15.57 o 
   2   1  21      139.84      183.57     18.91 o 
   3   1  21       13.85      -14.22     35.06 o 
   4   1  21      100.79      243.27     41.61 o 
  -5   2  21        6.35      133.90    119.34 o 
  -4   2  21      246.58      264.13     71.01 o 
  -3   2  21        8.31      -20.47     24.30 o 
  -2   2  21      238.29      281.95     32.46 o 
  -1   2  21       23.74        4.78     25.53 o 
   0   2  21       43.26       -8.68     20.17 o 
   1   2  21       14.37       92.34     27.45 o 
   2   2  21      239.97      328.18     39.84 o 
   3   2  21       82.77       67.27     19.50 o 
   4   2  21        4.77      -37.19     24.79 o 
  -5   3  21        0.13       -3.45     35.00 o 
  -4   3  21       30.73       52.02    119.78 o 
  -3   3  21       41.25      -42.89     28.59 o 
  -2   3  21        4.91       -0.54     21.12 o 
  -1   3  21       46.92       49.73     24.23 o 
   0   3  21      159.27      236.06     26.40 o 
   1   3  21       97.97       15.25     17.28 o 
   2   3  21      236.66      311.20     45.08 o 
   3   3  21        0.41      -14.83     20.52 o 
   4   3  21      157.46      181.23     30.46 o 
  -5   4  21       11.73       99.82     84.07 o 
  -4   4  21       25.33       32.53     26.64 o 
  -3   4  21       34.12       15.19     25.01 o 
  -2   4  21      292.37      232.57     30.94 o 
  -1   4  21        0.54      -36.75     24.50 o 
   0   4  21      119.96       61.80     26.52 o 
   1   4  21        8.20      -22.80     34.18 o 
   2   4  21       28.55       68.20     97.54 o 
   3   4  21       91.81       36.15     25.30 o 
  -4   5  21       23.13      -37.69     69.89 o 
  -3   5  21        0.60       60.62     45.19 o 
  -2   5  21        3.51       31.19     24.78 o 
  -1   5  21        0.24       -0.46     51.31 o 
   0   5  21       36.20      -19.08     15.85 o 
   1   5  21        1.61       -2.75     20.72 o 
  -3   6  21        9.06       35.30     56.62 o 
  -2   6  21       25.57       40.02     37.99 o 
  -1   6  21        3.73      -11.78     23.96 o 
   0   6  21       80.51        6.52     23.17 o 
   1   6  21       50.05       84.68     49.21 o 
  -3  -6  22       10.46      -50.21     33.47 o 
  -2  -6  22        7.81       61.06     35.54 o 
  -1  -6  22        7.40      114.66     28.70 o 
   0  -6  22       71.03       61.12     31.11 o 
   1  -6  22       41.13      122.79     50.69 o 
  -4  -5  22       11.03       97.20    120.12 o 
  -3  -5  22        1.91       83.46     51.04 o 
  -2  -5  22        6.98      -24.44     42.78 o 
  -1  -5  22        2.28      -47.29     53.51 o 
   0  -5  22       40.83       36.96     23.06 o 
   1  -5  22        7.32       -6.31     30.45 o 
   2  -5  22      263.50      286.20     54.15 o 
  -4  -4  22        1.44      -37.92     25.28 o 
  -3  -4  22       24.08      136.11     33.35 o 
  -2  -4  22      193.09      351.70     31.55 o 
  -1  -4  22       18.27       46.10     46.57 o 
   1  -4  22       34.12      122.90    108.51 o 
   2  -4  22       38.41       30.22     28.98 o 
   3  -4  22       65.38       77.12     62.51 o 
  -5  -3  22        8.09      -53.07     43.86 o 
  -4  -3  22       58.03      112.80     56.86 o 
  -3  -3  22        8.08       -1.50     33.39 o 
  -2  -3  22       13.86       58.28     27.96 o 
  -1  -3  22      213.38      237.96     25.06 o 
   0  -3  22      151.07      211.35     27.92 o 
   1  -3  22       57.16      105.55     32.81 o 
   2  -3  22      120.76      256.31     98.15 o 
   3  -3  22        3.17      -41.99     27.99 o 
  -5  -2  22        8.52      -32.60     30.14 o 
  -4  -2  22      146.10      147.66     41.09 o 
  -3  -2  22       21.77      -43.86     29.24 o 
  -2  -2  22       35.60       47.63     41.83 o 
  -1  -2  22        4.24      -62.85     41.90 o 
   0  -2  22       65.53       51.38     68.88 o 
   1  -2  22        4.93      -24.17     25.58 o 
   2  -2  22       96.79       45.08     45.42 o 
   3  -2  22       34.08        8.51     45.17 o 
  -5  -1  22        0.12        6.55    113.05 o 
  -4  -1  22       52.61      -76.15     50.77 o 
  -3  -1  22        2.48      -50.56     33.70 o 
  -2  -1  22       56.57      -31.95     49.21 o 
  -1  -1  22       67.83       40.12     61.46 o 
   0  -1  22       26.54       90.10     43.14 o 
   1  -1  22      105.04       18.42     28.30 o 
   2  -1  22       60.16      100.00     33.26 o 
   3  -1  22       62.25      -32.57     48.87 o 
  -5   0  22        0.05      -23.00     83.77 o 
  -4   0  22       11.79      -12.04     34.25 o 
  -3   0  22        0.06       23.51     26.18 o 
  -2   0  22      142.88      127.91     29.06 o 
  -1   0  22        0.57      -97.69     71.48 o 
   0   0  22       88.81       78.52     27.81 o 
   1   0  22        0.15        2.60     18.53 o 
   3   0  22        0.30       30.64     72.90 o 
  -5   1  22        1.30       47.95     47.79 o 
  -4   1  22       67.41      118.85    106.95 o 
  -3   1  22        0.02      -15.64     46.50 o 
  -2   1  22       94.07       91.90     45.16 o 
  -1   1  22       51.87       30.12     37.65 o 
   0   1  22       15.50       50.10     48.11 o 
   1   1  22       69.47       54.81     18.69 o 
   2   1  22       74.11      105.99     22.46 o 
   3   1  22       61.29       24.51     53.58 o 
  -5   2  22       16.10      119.78     27.29 o 
  -4   2  22      106.34       64.72     33.57 o 
  -3   2  22       54.72      -34.94     25.88 o 
  -2   2  22        4.29       68.90     29.36 o 
  -1   2  22       16.78       25.75     25.12 o 
   0   2  22       20.53       27.82     25.28 o 
   1   2  22        0.11      -25.11     16.74 o 
   2   2  22       56.08        5.96     31.18 o 
   3   2  22       22.19      -20.15     28.13 o 
  -4   3  22       63.52       70.17     30.98 o 
  -3   3  22       10.64      -25.90     27.44 o 
  -2   3  22       33.59      -38.40     25.60 o 
  -1   3  22      145.63      102.00     26.01 o 
   0   3  22      116.97      165.51     32.22 o 
   1   3  22        4.37       18.33     20.98 o 
   2   3  22       99.46      156.44     23.03 o 
   3   3  22        1.77       31.55     83.84 o 
  -3   4  22       22.70       49.51     35.72 o 
  -2   4  22       49.17      -27.44     87.63 o 
  -1   4  22        2.06       -8.22     25.80 o 
   0   4  22        4.61        9.34     45.30 o 
   1   4  22       67.39      110.57     25.54 o 
   2   4  22       11.64      -21.86     22.66 o 
  -2   5  22       89.40       57.93     28.25 o 
  -1   5  22       13.15      -26.18     85.05 o 
   0   5  22       34.43       55.92     25.27 o 
   1   5  22        8.16      -13.76     35.80 o 
  -2  -5  23      120.06       92.70     32.55 o 
  -1  -5  23        6.36      246.26     49.28 o 
   0  -5  23       30.04       53.42     35.22 o 
  -3  -4  23       53.82       17.46     35.10 o 
  -2  -4  23       40.59      107.60     32.57 o 
  -1  -4  23        4.83      -23.49     70.20 o 
   0  -4  23       13.83      203.27     38.74 o 
   1  -4  23       28.36      100.01     27.29 o 
  -3  -3  23        3.71      -51.79     34.53 o 
  -2  -3  23       62.01       78.72     35.54 o 
  -1  -3  23       46.59       -5.00     35.55 o 
   0  -3  23      243.03      480.34    128.61 o 
   1  -3  23      132.39      129.44     44.88 o 
   2  -3  23       43.44       62.92     47.24 o 
  -4  -2  23       77.87      105.13     50.70 o 
  -3  -2  23        5.27      -28.67     33.44 o 
  -2  -2  23       10.62       79.20     26.99 o 
  -1  -2  23       69.48      127.93     60.72 o 
   0  -2  23       31.91       11.02     30.54 o 
   1  -2  23       32.99       85.22     58.89 o 
   2  -2  23       32.98       91.67     39.13 o 
  -4  -1  23       36.06      158.13     77.44 o 
  -3  -1  23       48.78       -3.34     72.87 o 
  -2  -1  23      192.86      166.86     44.34 o 
  -1  -1  23       85.77       89.29     45.08 o 
   0  -1  23       63.02      134.84     48.74 o 
   1  -1  23       80.44      274.36     48.60 o 
   2  -1  23      129.84      122.50     62.14 o 
  -4   0  23      114.79      105.87     91.08 o 
  -3   0  23        0.01       -5.25     69.15 o 
  -2   0  23       17.42       -7.85     48.67 o 
  -1   0  23        2.71       14.69     45.56 o 
   0   0  23        6.95        7.24     33.44 o 
   1   0  23        5.36      -50.42     33.61 o 
   2   0  23       89.95       95.72     50.23 o 
  -4   1  23       42.45       49.01     47.72 o 
  -3   1  23       42.84       41.43     46.50 o 
  -2   1  23      222.85      190.55     52.12 o 
  -1   1  23      136.01      199.32     34.01 o 
   0   1  23       91.55      134.24     63.54 o 
   1   1  23       59.77       69.11     50.29 o 
   2   1  23      199.80      285.19     68.64 o 
  -3   2  23        8.06       45.23     50.90 o 
  -2   2  23       19.80       80.45     27.75 o 
  -1   2  23       50.34       49.96     32.05 o 
   0   2  23       32.41       40.78     25.78 o 
   1   2  23       10.47      -10.97     50.77 o 
   2   2  23       28.59      -25.76     28.67 o 
  -3   3  23        3.70       32.81     35.87 o 
  -2   3  23       18.25       19.40     28.47 o 
  -1   3  23        0.17        2.61     51.13 o 
   0   3  23      400.60      345.27     50.97 o 
   1   3  23      163.65      203.72     39.74 o 
  -1   4  23        2.68       41.88     29.50 o 
   0   4  23       17.96      -51.51     72.77 o 
  -1  -3  24        8.11      -57.67     46.10 o 
   0  -3  24      266.41      308.08     31.23 o 
  -2  -2  24      110.64      111.35     54.63 o 
  -1  -2  24        4.99       53.31     37.59 o 
   0  -2  24        2.83      182.16     52.39 o 
  -2  -1  24      128.85      110.66     28.08 o 
  -1  -1  24       42.29       31.91     30.90 o 
   0  -1  24      136.58      190.12     31.00 o 
   1  -1  24       76.62      137.02     30.44 o 
  -2   0  24        5.13       -0.18     34.49 o 
  -1   0  24        3.51      -53.24     35.49 o 
   0   0  24       15.81       27.62     49.35 o 
   1   0  24        0.06       88.38     93.11 o 
  -2   1  24      111.38      160.06     29.11 o 
  -1   1  24       33.43      101.72     70.77 o 
   0   1  24      107.81      157.26     68.10 o 
  -1   2  24        0.83       19.97     66.88 o 
                                                 
